# Supplementary material for: Deletion and tandem duplications of biosynthetic genes drive the diversity of triterpenoids in Aralia elata
Source: Nat Commun. 2022 Apr 25;13:2224. doi: 10.1038/s41467-022-29908-y (PMC9038795; doi:10.1038/s41467-022-29908-y)
Supplement: Supplementary file 4 — Supplementary Data 1 [file 41467_2022_29908_MOESM4_ESM.xlsx]

## Sheet: Supplementary Data 1
Supplementary Data 1. The GeneBank ID of proteins used for phylogenetic tree construction in this study.
Name	Gene family	Source
AsBAS	OSC	AAT38897.1
AtCAS1	OSC	AAC04931.1
BfOSC1	OSC	BBI55112.1
BfOSC2	OSC	BBI55113.1
BfOSC3	OSC	BBI55113.1
BgBAS	OSC	A8CDT2.1
BgLUS	OSC	A8CDT3.1
BpBPW	OSC	Q8W3Z2.1
BpBPY	OSC	Q8W3Z1.1
CaDDS	OSC	AAS01523.1
CaERG7	OSC	AAA34342.1
CrAS1	OSC	AFJ19235.1
EbBAS	OSC	ASW22752.1
EjAS	OSC	AFP95334.2
EtAS	OSC	BAE43642.1
GgBAS1	OSC	Q9MB42.1
GgLUS1	OSC	Q764T8.1
GvBAS	OSC	ABK76265.1
IaAS1	OSC	AIS39793.1
IaAS2	OSC	AIS39794.1
KsBAS1	OSC	A0A0S2IHL6.1
LjcOSC1	OSC	BAE53429.1
LjcOSC3	OSC	BAE53430.1
LsOSC1	OSC	AZS32327.1
LsOSC2	OSC	AZS32328.1
McBAS	OSC	XP_022155639.1
MdOSC1	OSC	NP_001280946.1
MdOSC4	OSC	NP_001315911.1
MdOSC5	OSC	NP_001315803.1
MtAMY1	OSC	XP_003604121.1
MtBAS	OSC	AAO33578.1
NsbAS1	OSC	ACH88048.1
OeLUS	OSC	BAA86930.1
OeOEA	OSC	BAF63702.1
PgDDS	OSC	JN596111.1
PgDDS	OSC	AB122080.1
PgDDS	OSC	AB265170.1
PgDDS	OSC	GU183405.1
PgPNX1	OSC	O82139.1
PgPNY1	OSC	O82140.1
PgPNY2	OSC	O82146.1
PgPNZ1	OSC	BAA33462.1
PsPSX	OSC	BAA23533.1
PsPSY	OSC	Q9LRH8.1
QsOSC1	OSC	QJX36710.1
QsOSC2	OSC	QJX36711.1
QsOSC3	OSC	QJX36712.1
RcLUS	OSC	NP_001310684.1
RnOSC	OSC	AAA91023.1
SlTTS1	OSC	NP_001234604.1
TaOSC1	OSC	QIR30795.1
TaOSC2	OSC	QIR30796.1
TaOSC4	OSC	QIR30798.1
TcOSC3	OSC	QBO24613.1
ToTRW	OSC	BAA86932.1
TwOSC1	OSC	AWK97810.1
TwOSC2	OSC	AWK97811.1
TwOSC3	OSC	AWK97812.1
TwOSC8	OSC	QBJ05694.1
WsLS	OSC	AGA17939.1
AaCYP716A14v2	P450	AHF22083.1
AcCYP716A110	P450	AOG74847
AcCYP716A111	P450	APG38190
AhCYP93E4	P450	AIN25416
AsCYP51H10	P450	ABG88961
AtCYP705A1	P450	NP_193268.3
AtCYP708A2	P450	NP_851152.1
AtCYP716A1	P450	At5g36110
AtCYP716A2	P450	BAU61505
AtCYP71A16	P450	NP_199073.1
BfCYP716Y1	P450	AHF45909
BpCYP716A180	P450	AHL46848
BvCYP716A80	P450	ALR73782
BvCYP716A81	P450	ALR73781
CaCYP716A83	P450	AOG74832
CaCYP716A86	P450	AOG74831
CaCYP716C11	P450	AOG74835
CaCYP716E41	P450	AOG74834
CaCYP93E5	P450	AIN25417
CqCYP716A78	P450	ANY30853
CqCYP716A79	P450	ANY30854
CrCYP716A154	P450	AEX07772
CrCYP716AL1	P450	AEX07772.1
GgCYP93E6	P450	AIN25418
GmCYP93E1	P450	Q9XHC7
GuCYP716A179	P450	BAW34647
GuCYP72A154	P450	H1A988
GuCYP88D6	P450	BAG68929
GuCYP93E3	P450	BAG68930
KsCYP716A94	P450	A0A0S2II38.1
KsCYP72A397	P450	A0A0S2IHL2.1
LcCYP93E7	P450	AIN25419
LjCYP71D353	P450	AHB62239
MlCYP716A75	P450	AHF22088.1
MlCYP87D16	P450	AFH22090
MtCYP716A12	P450	XP_013447278.1
MtCYP716A12	P450	CBN88268
MtCYP72A219	P450	XP_013463952.1
MtCYP72A61	P450	XP_003605471
MtCYP72A61v2	P450	BAL45199.1
MtCYP72A63	P450	H1A981.1
MtCYP72A63	P450	H1A981
MtCYP72A67	P450	ABC59075
MtCYP72A68v2	P450	BAL45204.1
MtCYP93E2	P450	ABC59085
CYP716A140	P450	AOG74836
CYP716A140v2	P450	BAX04007
CYP716A141	P450	AOG74838
CYP716S5	P450	AOG74839
PgCYP716A47	P450	H2DH16.2
PgCYP716A52v2	P450	AFO63032
PgCYP716A53v2	P450	I7CT85.1
PsCYP93E8	P450	AIN25420
PvCYP93E9	P450	AIN25421
SiCYP716A44	P450	XP_004239296
SiCYP716E26	P450	XP_004241821
VvCYP716A15	P450	NP_001268115
VvCYP716A17	P450	NP_001268076
AsAAT1/AsUGT99D1	UGT	AZQ26921
AsUGT91G16	UGT	QHG10987
AtUGT73C5	UGT	NP_181218.1
BvUGT73C10	UGT	AFN26666
BvUGT73C11	UGT	AFN26667
BvUGT73C12	UGT	AFN26668
BvUGT73C13	UGT	AFN26669
BvUGT73C21	UGT	AVW82175
BvUGT73C22	UGT	AVW82178
BvUGT73C23	UGT	AVW82184
BvUGT73C25	UGT	AVW82181
BvUGT73C26	UGT	AVW82168
BvUGT73C27	UGT	AVW82172
CaUGT73AD1	UGT	ALD84259
CaUGT73AH1	UGT	AUR26623
CsUGT73AM3	UGT	XP_004151569.1
CtUGT73AE1	UGT	AJT58578
GmSGT2/UGT73P2	UGT	BBN60799
GmUGT73F2	UGT	BAM29362
GmUGT73F4	UGT	BAM29363
GmUGT73P2	UGT	BAI99584
GmUGT91H4	UGT	BAI99585
GpUGT23	UGT	U.S. Patent Application No. 14/857,703
GuUGAT	UGT	ANJ03631
GuUGT73F17	UGT	AXS75258
MtUGT71G1	UGT	AAW56092
MtUGT73F3	UGT	ACT34898
MtUGT73K1	UGT	AAW56091
PgUGT1	UGT	A0A068J840.1
PgUGT74A27	UGT	KF377585
PgUGT74AE2	UGT	JX898529
PgUGT94Q2	UGT	JX898530
PjGAT1	UGT	AYA60333
Pn1-31	UGT	Wang D, Wang J, Shi Y, et al. Metab Eng. 2020;61:131-140.
Pn3-29	UGT	Wang D, Wang J, Shi Y, et al. Metab Eng. 2020;61:131-140.
Pn3-31	UGT	Wang D, Wang J, Shi Y, et al. Metab Eng. 2020;61:131-140.
Pn3-32	UGT	Wang D, Wang J, Shi Y, et al. Metab Eng. 2020;61:131-140.
Pn3-32_i5	UGT	Wang D, Wang J, Shi Y, et al. Metab Eng. 2020;61:131-140.
Pq-3-O-UGT1	UGT	KR028477
Pq-3-O-UGT2	UGT	KR106207
PzGAT1	UGT	AYA60330
PzGAT2	UGT	AYA60331
PzGAT3	UGT	AYA60332
SgUGTAC1	UGT	Q06321.1
SvUGT74M1	UGT	ABK76266
UGTPg100	UGT	KP795113
UGTPg101	UGT	KP795114
UGTPg102	UGT	A0A0K0PVL0.1
UGTPg103	UGT	A0A0K0PVL3.1
UGTPg29	UGT	AKA44579
UGTPg45	UGT	AKA44586
GmCSLM1	CSL	LC500230.1
GmCSLM2	CSL	LC500231.1
GmCSyGT1	CSL	LC500227.1
GmCSyGT2	CSL	LC500228.1
GmCSyGT3	CSL	LC500229.1
GuCSyGT	CSL	LC500232.1
LjCSyGT	CSL	LC500233.1
MsCSLG	CSL	QKE45416.1
SoCSLG	CSL	XP_021842158.1
