# Supplementary material for: Deletion and tandem duplications of biosynthetic genes drive the diversity of triterpenoids in Aralia elata
Source: Nat Commun. 2022 Apr 25;13:2224. doi: 10.1038/s41467-022-29908-y (PMC9038795; doi:10.1038/s41467-022-29908-y)
Supplement: Supplementary file 5 — Supplementary Data 2 [file 41467_2022_29908_MOESM5_ESM.xlsx]

## Sheet: Supplementary Data 2
Supplementary Data 2. Plasmids used in this study.
Name	Description
pGEX-4T-1	GST tag, Amp
pESC-URA3	2 MICRON, URA3, Amp
pESC-LEU2	2 MICRON, LEU2, Amp
pESC-TRP1	2 MICRON, TRP1, Amp
pESC-HIS3	2 MICRON, HIS3, Amp
PRI201-AN	Kanamycin
PRI201-AN-PgDDS	This gene was inserted into the EcoR1 and Not1 site
4T-AeUGT74AG6	This gene was inserted into the EcoR1 and BamH1 site of pGEX-4T-1
4T-AeUGT73CB2	This gene was inserted into the EcoR1 and BamH1 site of pGEX-4T-1
4T-AeUGT73CB3	This gene was inserted into the EcoR1 and BamH1 site of pGEX-4T-1
4T-AeUGT73CB4	This gene was inserted into the EcoR1 and BamH1 site of pGEX-4T-1
4T-AeUGT73AD2	This gene was inserted into the EcoR1 and BamH1 site of pGEX-4T-1
4T-AeUGT73CB5	This gene was inserted into the EcoR1 and BamH1 site of pGEX-4T-1
4T-AE09G02729	This gene was inserted into the EcoR1 and BamH1 site of pGEX-4T-1
4T-AE09G02727	This gene was inserted into the EcoR1 and BamH1 site of pGEX-4T-1
4T-AE09G03871	This gene was inserted into the EcoR1 and BamH1 site of pGEX-4T-1
4T-Pno14G001424	This gene was inserted into the EcoR1 and BamH1 site of pGEX-4T-1
4T-Pno09G001407	This gene was inserted into the EcoR1 and BamH1 site of pGEX-4T-1
pESC-TRP-AeBAS1	pESC-TRP1-PGAL10-AeBAS1-TADH1
pESC-TRP-AeBAS2	pESC-TRP1-PGAL10-AeBAS2-TADH1
pESC-TRP-AeAS3	pESC-TRP1-PGAL10-AeAS3-TADH1
pESC-URA-PgDDS	pESC-URA3-PGAL10-PgDDS-TADH1
pESC-URA-AeCYP716A354	pESC-URA3-PGAL10-AeCYP716A354-TADH1
pESC-HIS-AeCYP716A355	pESC-HIS3-PGAL10-AeCYP716A355-TADH1
pESC-HIS-AeCYP72A935	pESC-HIS3-PGAL10-AeUGT72A935-TADH1
pESC-HIS-AeCYP72A936	pESC-HIS3-PGAL10-AeUGT72A936-TADH1
pESC-URA-AeCYP72A937	pESC-URA3-PGAL10-AeUGT72A937-TADH1
pESC-HIS-AeCYP716A357	pESC-HIS3-PGAL10-AeUGT716A357-TADH1
pESC-TRP-AeBAS1- AeCYP716A355	pESC-HIS3-PGAL10-AeBAS1-TADH1-PGAL1-AeCYP716A355-TCYC1
pESC-HIS-Pno09G000253	pESC-HIS3-PGAL10-Pno09G000253-TADH1
pESC-LEU-EcUGD1	pESC-LEU2-PGAL10-EcUGD1-TADH1
pESC-LEU-EcUGD1-AeCSLM1	pESC-LEU2-PGAL10-EcUGD1-TADH1-PGAL1-AeCSLM1-TCYC1
pESC-LEU-EcUGD1-AeCSLM2	pESC-LEU2-PGAL10-EcUGD1-TADH1-PGAL1-AeCSLM2-TCYC1
pESC-LEU-EcUGD1-Pno06G014541	pESC-LEU2-PGAL10-EcUGD1-TADH1-PGAL1-Pno06G014541-TCYC1
pESC-URA-AeCYP716A354-AeUGT74AG6	pESC-URA3-PGAL10-AeCYP716A354-TADH1-PGAL1-AeUGT74AG6-TCYC1
pESC-URA-AeCYP716A354-AeUGT73CB3	pESC-URA3-PGAL10-AeCYP716A354-TADH1-PGAL1-AeUGT73CB3-TCYC1
