# Supplementary material for: Deletion and tandem duplications of biosynthetic genes drive the diversity of triterpenoids in Aralia elata
Source: Nat Commun. 2022 Apr 25;13:2224. doi: 10.1038/s41467-022-29908-y (PMC9038795; doi:10.1038/s41467-022-29908-y)
Supplement: Supplementary file 6 — Supplementary Data 3 [file 41467_2022_29908_MOESM6_ESM.xlsx]

## Sheet: Supplementary Data 3
Supplementary Data 3. Yeast strains constructed in this study.
Strain	Description
WAT21	Mate α (cpr1 leu2-3,112 trp1-1 can1-100 ura3-1 ade2-1 his3-11,15 PGal1-ATR2-1-TCYC1)
WOE	WAT21::PPGK1-tHMG1-TPRM9-PTEF1-ERG1-TCPS1-PTDH31-ERG9-TSPG5-PHXT7-ERG20-THIS5, PMet3-ERG7
W0	WOE:: pESC-URA, pESC-LEU, pESC-HIS, pESC-TRP
W1	WOE:: pESC-URA, pESC-LEU, pESC-HIS, pESC-TRP-AeBAS1
W2	WOE:: pESC-URA, pESC-LEU, pESC-HIS, pESC-TRP-AeBAS2
W3	WOE:: pESC-URA-AeCYP716A354, pESC-LEU, pESC-HIS, pESC-TRP-AeBAS1
W4	WOE:: pESC-URA, pESC-LEU, pESC-HIS-AeCYP716A355, pESC-TRP-AeBAS1
W5	WOE:: pESC-URA-AeCYP716A354, pESC-LEU, pESC-HIS-AeUGT72A937, pESC-TRP-AeBAS1
W6/WEA	WOE:: pESC-URA-AeCYP716A354, pESC-LEU, pESC-HIS-AeCYP716A355, pESC-TRP-AeBAS1
W7	WOE:: pESC-URA-AeCYP716A354, pESC-LEU, pESC-HIS-AeCYP72A935, pESC-TRP-AeBAS1
W8	WOE:: pESC-URA-AeCYP716A354, pESC-LEU, pESC-HIS-AeCYP72A936, pESC-TRP-AeBAS1
W9	WOE:: pESC-URA-AeCYP716A354, pESC-LEU, pESC-HIS-AeCYP72A935, pESC-TRP-AeBAS1- AeCYP716A355
W10	WOE:: pESC-URA-AeCYP716A354, pESC-LEU, pESC-HIS-AeCYP72A936, pESC-TRP-AeBAS1- AeCYP716A355
W11	WAT21:: pESC-LEU-EcUGD1
W12	WAT21:: pESC-LEU-EcUGD1-AeCSLM1
W13	WAT21:: pESC-LEU-EcUGD1-AeCSLM2
W14	WOE:: pESC-URA-AeCYP716A354-AEUGT74AG6, pESC-LEU-EcUGD1, pESC-HIS-AeCYP716A355, pESC-TRP-AeBAS1
W15	WOE:: pESC-URA-AeCYP716A354-AeUGT73CB3, pESC-LEU-EcUGD1-AeCSLM1, pESC-HIS-AeCYP716A355, pESC-TRP-AeBAS1
W16	WOE:: pESC-URA-AeCYP716A354-AeUGT74AG6, pESC-LEU-EcUGD1-AeCSLM1, pESC-HIS-AeCYP716A355, pESC-TRP-AeBAS1
W17	WOE:: pESC-URA, pESC-LEU, pESC-HIS, pESC-TRP-AeAS3
W18	WAT21:: pESC-LEU-EcUGD1-Pno06G014541
W19	WOE:: pESC-URA-AeCYP716A354, pESC-LEU, pESC-HIS-AeCYP72A935, pESC-TRP-AeBAS1
W20	WOE:: pESC-URA-AeCYP716A354, pESC-LEU, pESC-HIS-Pno09G000253, pESC-TRP-AeBAS1
W21	WOE:: pESC-URA-PgDDS
W22	WOE:: pESC-URA-PgDDS, pESC-HIS-AeUGT716A357
