# Supplementary material for: Deletion and tandem duplications of biosynthetic genes drive the diversity of triterpenoids in Aralia elata
Source: Nat Commun. 2022 Apr 25;13:2224. doi: 10.1038/s41467-022-29908-y (PMC9038795; doi:10.1038/s41467-022-29908-y)
Supplement: Supplementary file 7 — Supplementary Data 4 [file 41467_2022_29908_MOESM7_ESM.xlsx]

## Sheet: Supplementary Data 4
Supplementary Data 4. Primers used in this study.
Name	Use	Primer sequence (5′→3′)
AeBAS1-F	Yeast vector construction	gttaattaagagctcagatctTTAGGTGCCTAGGGACTGTAATGG
AeBAS1-R	Yeast vector construction	aggatgacgacgataagatctggATGTGGAAGCTTAAGATAGCAGAAGG
AeBAS2-F	Yeast vector construction	gttaattaagagctcagatctTTAGACCCTTTTTGATGGTAATGGC
AeBAS2-R	Yeast vector construction	aggatgacgacgataagatctggATGTGGAGGCTAAAGATTGCAGA
AeAS3-F	Yeast vector construction	gttaattaagagctcagatctATGTGGAAGCTAAAGATTGCAGAGG
AeAS3-R	Yeast vector construction	aggatgacgacgataagatctggTCAACTAGACAACCAGACACGTTTAC
PgDDS-F	Yeast vector construction	gttaattaagagctcagatctATGTGGAAGCTGAAGGTTGCTCAAG
PgDDS-R	Yeast vector construction	aggatgacgacgataagatctggTTAAATTTTGAGCTGCTGGTGCTTAGGC
AeCYP716A354-F	Yeast vector construction	atttccgaagaagacctcgagATGGAACTCTTCTATGTCCCTCTCC
AeCYP716A354-R	Yeast vector construction	gcggatcttagctagccgcggTTAGGCTTTGTGAGGAAATAGGCGAA
AeCYP716A355-F	Yeast vector construction	tgattggagacttgaccaaacctctggTTAATTGTGAGTATATAGCCTAATGGGAAG
AeCYP716A355-R	Yeast vector construction	aggatgacgacgataagatctggATGGACCTTCTCTTCATCCTCTCTG
AeCYP716A355-F2	Yeast vector construction	atttccgaagaagacctcgagATGGACCTTCTCTTCATCCTCTCTG
AeCYP716A355-R2	Yeast vector construction	gcggatcttagctagccgcggTTAATTGTGAGTATATAGCCTAATGGGAAG
AeCYP716A357-F	Yeast vector construction	tgatttccgaagaagacctcgagATGGATCTCTTTATCTTGTCTCAACTAC
AeCYP716A357-R	Yeast vector construction	gcggatcttagctagccgcggTTAAAGCGTACGAGGAGATAGACGA
AeCYP72A935-F	Yeast vector construction	tgatttccgaagaagacctcgagATGGAAATGGATAGAGTAGTATTTTACTTGTC
AeCYP72A935-R	Yeast vector construction	gcggatcttagctagccgcggCTAAATCTTGTGTAGAATCAAGTTGGCG
AeCYP72A936-F	Yeast vector construction	tgatttccgaagaagacctcgagATGGAAATGGATATAGTATTTTATTTGTCAATTGC
AeCYP72A936-R	Yeast vector construction	gcggatcttagctagccgcggCTAAATCTTGTGTAGAATCAAGTTGGCG
AeCYP72A937-F	Yeast vector construction	tgatttccgaagaagacctcgagATGGAGTTAGTTTTGAAGTTAATTTCAAG
AeCYP72A937-R	Yeast vector construction	gcggatcttagctagccgcggCTATACTAGTGACTGTAAAATTAAGTATGCAC
Pno09G000253-F	Yeast vector construction	tgatttccgaagaagacctcgagATGGCAGCGGCAGCGGCAG
Pno09G000253-R	Yeast vector construction	gcggatcttagctagccgcggTTAAAGCTTGTGTAAAATCAAGTTAGCTCCA
AeCSLM1-F	Yeast vector construction	atttccgaagaagacctcgagATGGCTTCCACCACCTCTCTC
AeCSLM1-R	Yeast vector construction	gcggatcttagctagccgcggTTAATTTCCTTTTCTTGTCAGTATCCCTTC
AeCSLM2-F	Yeast vector construction	atttccgaagaagacctcgagATGGCTTCCACCACCTCTCTC
AeCSLM2-R	Yeast vector construction	gcggatcttagctagccgcggTTACATTTTCCCCTTTCCTTTTCTTGTC
Pno06G014541-F	Yeast vector construction	atttccgaagaagacctcgagATGGCTTCCACAACCTCTCTCCT
Pno06G014541-R	Yeast vector construction	gcggatcttagctagccgcggTTAATTTCCTTTTCTGGTCAGCATCCCTC
AeUGT74AG6-F	Yeast vector construction	tgattggagacttgaccaaacctctggTTAGAGTGTCAGAATCCGAGAAATAATT
AeUGT74AG6-R	Yeast vector construction	aggatgacgacgataagatctggATGGAGAATGAGAAAACTTATAAAGCTC
AeUGT73CB3-F	Yeast vector construction	tgattggagacttgaccaaacctctggTTAAGAAACCCCTTTTACAAAATATCCAC
AeUGT73CB3-R	Yeast vector construction	aggatgacgacgataagatctggATGGCAACTGAAGATCCTAAACTCC
AeUGT74AG6-F	E. coli expression vector construction	gatctggttccgcgtggatccATGGAGAATGAGAAAACTTATAAAGCTC
AeUGT74AG6-R	E. coli expression vector construction	ctcgagtcgacccgggaattcTTAGAGTGTCAGAATCCGAGAAATAATT
AeUGT73CB3-F	E. coli expression vector construction	gatctggttccgcgtggatccATGGCAATTGAAGATCCTAAACTCC
AeUGT73CB3-R	E. coli expression vector construction	ctcgagtcgacccgggaattcTTAAGAAACCCCGTTTACAAAATATCC
AeUGT73CB2-F	E. coli expression vector construction	gatctggttccgcgtggatccATGGCTACTGAAGATCCTAAACTCCA
AeUGT73CB2-R	E. coli expression vector construction	ctcgagtcgacccgggaattcTTAAGAAACCCCTTTTACAAAATATCCACT
AeUGT73AD2-F	E. coli expression vector construction	gatctggttccgcgtggatccATGGCTTCCAATAATATTCAGCAGC
AeUGT73AD2-R	E. coli expression vector construction	ctcgagtcgacccgggaattcTTATATGATTGACTTGTTGCATGACATGAC
AeUGT73CB4-F	E. coli expression vector construction	gatctggttccgcgtggatccATGGCAATTGAAGATCCTAAACTCC
AeUGT73CB4-R	E. coli expression vector construction	ctcgagtcgacccgggaattcTTACAAATGATCCATTTTTTGCTTTTTCTC
AeUGT73CB5-F	E. coli expression vector construction	gatctggttccgcgtggatccATGGCAATTGAAGATCCTAAACTCC
AeUGT73CB5-R	E. coli expression vector construction	ctcgagtcgacccgggaattcTTACAAATGATCCATTTTTTGCTTTTTCTC
AE09G02729-F	E. coli expression vector construction	gatctggttccgcgtggatccATGGCTTCCCAAATTGAAAAGC
AE09G02729-R	E. coli expression vector construction	ctcgagtcgacccgggaattcTCACTGACCAGTTATTTGTTCAATGACAT
AE09G02727-F	E. coli expression vector construction	gatctggttccgcgtggatccATGGATTCACAATCAAACCAACTTCAC
AE09G02727-R	E. coli expression vector construction	ctcgagtcgacccgggaattcTTAGCTTGGTAGTCTTGTATTTGCTTG
AE09G03871-F	E. coli expression vector construction	gatctggttccgcgtggatccATGGCCAACCTAGCTCAAAACC
AE09G03871-R	E. coli expression vector construction	ctcgagtcgacccgggaattcCTACCCTTTTGCTTGTTCCATGAT
AE09G02728-F	E. coli expression vector construction	gatctggttccgcgtggatccATGGCCTCCTCCTCACAGCT
AE09G02728-R	E. coli expression vector construction	ctcgagtcgacccgggaattcTCATGCATGCTTAAGTTCATTCTTTTCC
Pno14G001424-F	E. coli expression vector construction	gatctggttccgcgtggatccATGGCAACTGAAGACCCTAAACTCC
Pno14G001424-R	E. coli expression vector construction	ctcgagtcgacccgggaattcTTATCCATTTTTTGATTTCTCAAAAGCACAAGC
Pno09G001407-F	E. coli expression vector construction	gatctggttccgcgtggatccATGGCTTCCCAAATTGAAAAGCT
Pno09G001407-R	E. coli expression vector construction	ctcgagtcgacccgggaattcTCATTGACCAGTTATTTGTTCAATGATATCTTGA
PgDDS-F	Plant expression vector construction	GACCATGATTACGAATTCATGTGGAAGCTGAAGGTTGCTCAAG
PgDDS-R	Plant expression vector construction	TAAGGAATTGGTACCTGCGGCCGCTTAAATTTTGAGCTGCTGGTGCTTAGGC
