# Supplementary material for: Deletion and tandem duplications of biosynthetic genes drive the diversity of triterpenoids in Aralia elata
Source: Nat Commun. 2022 Apr 25;13:2224. doi: 10.1038/s41467-022-29908-y (PMC9038795; doi:10.1038/s41467-022-29908-y)
Supplement: Supplementary file 9 — Source Data [file 41467_2022_29908_MOESM9_ESM.zip]

Archive with 25 entries (24 files):
- Source Data/
- Source Data/Supplementary Fig. 26.xlsx
- __MACOSX/Source Data/._Supplementary Fig. 26.xlsx
- Source Data/Supplementary FIg.8.xlsx
- __MACOSX/Source Data/._Supplementary FIg.8.xlsx
- Source Data/Supplementary Fig. 20.xlsx
- __MACOSX/Source Data/._Supplementary Fig. 20.xlsx
- Source Data/Figure 4b.xlsx
- __MACOSX/Source Data/._Figure 4b.xlsx
- Source Data/Supplementary FIg. 18.xlsx
- __MACOSX/Source Data/._Supplementary FIg. 18.xlsx
- Source Data/Supplementary Fig. 23.xlsx
- __MACOSX/Source Data/._Supplementary Fig. 23.xlsx
- Source Data/Figure 5.xlsx
- __MACOSX/Source Data/._Figure 5.xlsx
- Source Data/Supplementary Fig. 39.xlsx
- __MACOSX/Source Data/._Supplementary Fig. 39.xlsx
- Source Data/Supplementary Fig. 29.xlsx
- __MACOSX/Source Data/._Supplementary Fig. 29.xlsx
- Source Data/Figure 1b.xlsx
- __MACOSX/Source Data/._Figure 1b.xlsx
- Source Data/Supplementary Fig. 44.xlsx
- __MACOSX/Source Data/._Supplementary Fig. 44.xlsx
- Source Data/Figure 3b.xlsx
- __MACOSX/Source Data/._Figure 3b.xlsx
