# Supplementary material for: Deletion and tandem duplications of biosynthetic genes drive the diversity of triterpenoids in Aralia elata
Source: Nat Commun. 2022 Apr 25;13:2224. doi: 10.1038/s41467-022-29908-y (PMC9038795; doi:10.1038/s41467-022-29908-y)
Supplement: Supplementary file 9 — Source Data [file 41467_2022_29908_MOESM9_ESM.zip › Source Data/Supplementary Fig. 26.xlsx]

## Sheet: Supplementary Fig. 26
Supplementary Fig. 26
The raw FPKM of A. elata CYP450 gene family of three replicates in roots, stems, leaves and seeds.
Geneid	leaf-1	leaf-2	leaf-3	root-1	root-2	root-3	seed-1	seed-2	seed-3	stem-1	stem-2	stem-3
AE01G00248	3.958	2.848	2.852	3.326	3.347	3.262	0	0	0	2.481	1.871	3.06
AE01G00314	3.795	3.935	3.041	3.896	3.92	3.521	1.811	1.345	1.827	3.146	3.494	3.655
AE01G00474	0.425	0.21	0.306	0.053	0.091	0	0.209	0.304	0.429	0.162	0.069	0.069
AE01G00758	4.208	6.393	8.703	26.707	30.38	31.143	7.1	7.176	7.318	17.219	19.073	21.924
AE01G01143	0.202	0.105	0.092	0.9	1.001	1.292	0.07	0.068	0	0	0	0
AE01G01372	0.117	0.044	0.144	0.049	0	0	0	0	0	0	0	0
AE01G01374	0	0	0	0.026	0	0.065	0.052	0.076	0.061	0	0	0
AE01G01415	2.427	2.49	2.874	2.444	1.819	2.099	0.127	0.092	0.149	11.681	10.199	13.436
AE01G01661	50.584	51.585	33.339	16.26	15.739	15.834	0.735	1.133	1.086	89.387	68.195	51.326
AE01G01664	17.901	19.004	15.027	0	0.063	0	1.716	1.592	1.881	6.339	5.799	5.411
AE01G01797	0.213	0.331	0.308	0.393	0.468	0.51	10.258	8.806	8.149	0.33	0.244	0.444
AE01G01798	0.324	0.419	0.305	0.342	0.544	0.63	0.026	0	0	0.069	0.023	0.069
AE01G02060	0	0	0	0.087	0.075	0.09	0	0	0	0.019	0.114	0.019
AE01G02061	0.035	0	0	0	0	0	5.104	4.518	4.687	0	0	0
AE01G02062	0	0	0	0	0.028	0.107	0	0.031	0	0	0	0
AE01G02184	0.134	0.104	0.114	6.137	6.673	6.355	0.07	0.045	0.055	0.974	0.777	1.157
AE01G02231	0.533	0.705	0.747	0.515	0.424	0.29	0	0.022	0.018	0.639	1.201	0.802
AE01G02272	0.019	0	0.02	19.763	20.742	22.763	0.06	0	0	0.197	0	2.624
AE01G02274	0.096	0.112	0.245	20.941	18.106	18.771	0.176	0.17	0.098	0.134	0.154	1.912
AE01G02453	0.219	0.068	0.149	0.026	0.066	0.042	0.051	0	0	0	0	0
AE01G02454	0.203	0.038	0.124	0	0.018	0.018	0	0	0	0.038	0.056	0.075
AE01G02482	8.991	9.173	8.837	0.798	0.961	0.883	0.672	1.027	0.807	6.034	6.168	5.994
AE01G02486	0.366	0.214	0.63	0	0	0	0	0	0	2.612	1.049	2.945
AE01G02487	6.328	5.828	4.601	0.105	0.253	0.139	0.021	0	0	0.96	1.349	0.829
AE01G02491	1.035	1.623	1.279	3.155	2.721	3.375	3.98	3.856	3.999	2.473	3.491	3.527
AE01G02522	4.933	3.755	2.214	25.124	22.426	22.345	0.039	0.076	0.046	6.945	12.433	11.355
AE01G02601	0	0	0	0.025	0	0	0	0.024	0	0	0	0
AE01G02609	0.845	0.563	0.697	0	0.037	0	0.042	0.02	0	0.037	0.092	0.074
AE01G02614	0.047	0	0.073	0	0	0	0.124	0.12	0.194	0	0	0
AE01G02615	0.022	0	0	0	0	0	0	0	0	0.144	0.162	0.102
AE01G02632	5.396	10.685	5.715	0.205	0.407	0.204	0	0	0.016	0.488	0.767	3.174
AE01G02716	0	0.101	0.074	0.458	0.461	0.916	0.114	0.367	0.534	0	0	0
AE01G02717	1.691	2.704	1.747	1.094	1.053	1.051	0	0	0	0.157	0.266	1.096
AE01G02718	1.924	4.293	2.505	0.18	0.066	0.148	0	0	0.04	1.378	1.272	6.492
AE01G03578	0.034	0.16	0.14	0	0	0	0	0	0	0	0.063	0
AE01G03584	5.447	5.668	5.227	0.074	0	0	0.091	0.124	0.043	0.747	0.529	0.486
AE01G03625 (AeCYP716A354)	202.888	207.264	130.347	22.267	25.131	25.365	0.026	0.076	0	69.42	84.708	47.004
AE02G00067	13.339	14.207	9.783	0.91	1.022	0.951	0.324	0.33	0.227	27.568	35.691	25.028
AE02G00438	0.044	0	0.068	0.116	0.161	0.019	0.023	0.089	0.163	0.328	0.02	2.475
AE02G00487	0.048	0	0.173	0.331	0.176	0.147	0.126	0	0.04	0	0.022	0.112
AE02G00490	44.482	44.326	51.005	1.399	2.459	2.845	11.2	10.98	11.757	59.872	48.847	44.532
AE02G00489	35.45	35.074	42.762	18.749	21.6	20.61	9.467	10.555	10.788	36.745	30.575	29.557
AE02G00491	0.126	0	0.021	9.125	10.398	9.358	0.55	0.512	0.603	0.02	0.27	0.176
AE02G00641	0.173	0.092	0.126	0.052	0.022	0.022	0	0.025	0	0	0	0.023
AE02G00699	0	0.066	0.072	9.986	9.066	9.213	0	0	0.029	0.957	3.976	2.322
AE02G00717 (AeCYP716A356)	68.416	71.767	52.792	1.253	1.401	0.805	0.023	0	0.054	2.085	2.058	3.364
AE02G00766	0	0.07	0.096	2.653	3.176	2.47	0.353	0.399	0.4	1.186	1.05	5.289
AE02G00823	0.455	0.618	0.548	0.262	0.244	0.288	1.599	1.487	1.218	1.286	0.758	0.421
AE02G01081	24.43	16.264	20.572	2.711	2.88	2.808	5.648	4.245	4.667	49.159	50.811	63.871
AE02G01266	5.373	8.56	3.13	7.402	7.361	7.483	1.975	1.479	1.828	0.658	0.394	1.293
AE02G01880	0	0	0	0	0	0	0.376	0.174	0.422	0	0	0
AE02G01883	0.02	0.018	0.02	0	0	0.017	5.589	4.894	5.074	0	0	0
AE02G01967	3.815	4.398	4.357	0.026	0.022	0	0	0	0.02	0.248	0.223	0.247
AE02G01968	27.817	27.355	22.309	0.065	0.056	0.036	0.151	0.105	0.051	3.915	2.293	3.063
AE02G01998	0	0	0.042	3.224	3.175	3.133	0	0	0	0	0	0.172
AE02G02210	0.025	0.024	0.078	0.429	0.554	0.398	0.186	0.103	0.104	0.472	0.116	0.259
AE02G02790	3.786	3.283	2.634	0.028	0	0	0	0	0	0.544	0.684	0.074
AE02G02874	0	0	0.024	0	0	0.02	0	0	0	0	0.107	0
AE02G02907	0.45	0.219	0.797	0.103	0	0	0	0	0	0	0	0.091
AE02G03261	8.186	6.828	5.792	0.523	0.582	0.446	0.017	0.065	0.105	8.338	5.063	6.865
AE02G03262	0	0	0.198	0.088	0.126	0	0	0	0	0.026	0	0
AE02G03264	0.025	0	0	0.427	0.392	0.441	0	0	0	0.024	0	0
AE02G03266	0	0	0.028	0	0	0	0	0	0	0	0	0
AE02G03267	0.072	0.067	0.097	9.245	7.909	8.245	0	0	0	1.997	2.279	3.432
AE02G03268	0.193	0.154	0.534	15.016	12.951	14.259	0	0	0	3.659	3.916	5.922
AE02G03273	0.55	0.245	0.56	0	0	0	0.025	0	0.02	1.886	1.402	1.993
AE02G03274	0.525	0.69	1.191	0.05	0.022	0.042	0	0	0	4.74	4.592	3.403
AE02G03283	6.817	6.314	4.295	0.119	0.205	0.225	0	0	0	14.105	16.147	14.4
AE02G03285	0.844	0.452	0.86	0.076	0.016	0.047	0	0	0.029	0.25	0.066	0.183
AE02G03290	1.108	1.141	0.987	0.073	0.021	0.08	0	0	0	4.24	3.743	3.824
AE02G03293	0.637	0.93	0.677	0	0	0	0	0	0	0.206	0.228	0.128
AE02G03294	0.398	0.594	0.379	0	0	0	0	0	0	0.099	0.097	0.049
AE02G03295	0	0	0	1.058	0.804	0.562	0.949	0.847	0.861	0.022	0	0.022
AE02G03298	0.024	0	0	0.251	0.455	0.353	0	0	0	0.022	0	0
AE02G03309	0.014	0.027	0.044	2.917	2.883	2.587	0.271	0.234	0.212	0.214	0.185	0.961
AE02G03310	0	0.022	0.024	1.134	1.152	1.083	0	0.024	0	0.244	0.175	1.063
AE02G03340	3.451	5.429	6.296	1.659	1.42	1.445	0.013	0	0	14.417	10.808	5.566
AE02G03353	0.288	0.307	0.482	0.108	0.149	0.179	0.172	0.27	0.235	0.248	0.207	0.819
AE03G00460	0.208	0.368	0.254	3.213	4.317	3.884	0.585	0.378	0.441	2.06	1.54	0.749
AE03G00478	11.074	12.095	12.669	0.064	0.462	0.319	0	0	0	12.239	8.411	7.594
AE03G00481	0.385	1.237	0.784	63.915	57.848	59.771	0	0	0	0.377	0.176	0.317
AE03G00599	25.51	27.183	24.025	10.989	12.496	12.059	0.386	0.118	0.27	11.97	10.715	15.287
AE03G01225	81.093	62.374	62.073	0.238	0.174	0.212	32.847	27.074	25.636	22.263	11.501	38.305
AE03G01387	0.049	0.068	0.075	0	0	0	0	0	0	0	0.045	0
AE03G01618	0.024	0	0.048	0.174	0	0.021	0	0	0	0	0	0.022
AE03G02128	0	0	0.018	0.018	0	0	0.018	0	0	0	0	0
AE03G02129	0.07	0.195	0.089	0.11	0.222	0.091	0.091	0.159	0.114	0.032	0.016	0.065
AE03G02546	0.177	0.184	0.541	0.145	0.054	0.137	0	0	0	0.53	1.677	0.419
AE04G00076	0.18	0.315	0.275	6.978	5.691	6.277	0	0	0	7.631	4.273	11.598
AE04G00098	0	0	0.105	0.036	0	0	0	0	0	0	0	0
AE04G00241	0.223	0.059	0.309	0.353	0.854	0.5	0	0	0	0.118	0.058	0.03
AE04G00252	0.465	0.509	0.494	4.896	5.269	5.119	0	0	0	0.131	0.167	0.224
AE04G00260	1.705	1.187	1.37	0.759	1.134	1.171	0.1	0.194	0.236	0.891	0.66	0.356
AE04G00262	0.04	0.131	0.164	0.148	0.183	0.21	0.084	0.163	0.197	0.186	0.11	0.093
AE04G00267	12.544	11.683	10.537	0.059	0.068	0.081	0.253	0.151	0.137	2.404	1.742	1.708
AE04G00269	0.288	0.251	0.215	17.544	15.987	15.102	0.1	0.156	0.079	0.143	0.088	0.071
AE04G00275	0.119	0.067	0.17	0.2	0.065	0.083	0	0	0	0.044	0	0.11
AE04G00283	0.477	0.213	1.035	1.813	2.525	2.131	4.982	5.855	5.462	1.54	1.216	2.765
AE04G00439	0	0	0.101	0.859	0.74	0.946	0	0	0	0	0	0.046
AE04G00930	1.144	0.489	0.656	0	0	0	0	0	0	0	0	0
AE04G01113	0.024	0	0.025	0	0	0.021	0	0	0	0	0	0
AE04G01280	0.504	0.527	0.555	0.085	0.018	0.035	0	0	0	0	0	0
AE04G01525	0.15	0.1	0.066	1.471	1.445	1.347	0.135	0.217	0.088	0	0.02	0
AE04G01535	0	0.022	0	0.025	0	0.021	0.05	0.121	0.078	0.022	0.022	0
AE04G01943	0.337	0.131	0.172	0.03	0.077	0.147	0	0	0	0	0	0.026
AE04G02205	20.555	25.526	7.461	12.36	11.44	12.455	0.051	0.198	0.1	0	0.067	0.045
AE04G02321	9.973	12.002	6.894	0.176	0.63	0.25	17.934	15.39	16.351	2.596	2.892	2.148
AE04G02322	6.991	5.397	4.42	15.515	16.097	15.152	31.521	24.734	26.517	3.199	1.259	2.366
AE04G02352	0.308	0.12	0.288	0.027	0.117	0.067	0.537	0.494	0.694	0	0.024	0
AE04G02543	0.309	0.227	0.562	7.675	6.68	6.939	0.069	0	0	0.164	1.295	0.613
AE04G02630	1.511	1.458	1.067	0.832	0.593	0.733	0.717	0.817	0.758	0.319	0.393	0.763
AE04G02643	0.612	1.65	2.235	3.763	3.307	3.599	48.713	49.381	53.254	268.741	212.113	89.648
AE04G02767	0.021	0.019	0.085	1.121	1.27	0.854	0	0.021	0.034	0	0	0.019
AE04G02768	0.122	0.095	0.166	0.622	0.759	0.656	0.021	0.021	0	0.926	1.064	0.471
AE04G02881	9.726	11.266	8.309	7.925	8.438	7.784	56.737	56.312	61.804	6.758	8.33	9.45
AE04G02882	14.166	12.032	12.72	2.274	1.864	1.739	1.248	1.209	0.905	7.879	5.002	13.905
AE04G03238	0.485	0.657	0.494	2.44	2.104	1.989	0.327	0.364	0.269	1.162	1.878	0.42
AE04G03289	0.31	0.372	0.384	1.26	0.805	0.925	0	0	0.036	1.336	4.322	1.087
AE05G00183	2.954	3.502	5.533	1.405	1.281	1.228	1.811	1.736	1.59	86.04	79.123	68.106
AE05G00474	64.075	46.069	31.833	1.831	1.709	1.728	0	0	0	0.819	0.19	8.43
AE05G00475	0.974	0.151	0.103	0.043	0.074	0.053	0.021	0	0	0.019	0	0.451
AE05G00577	0.246	0.184	0.201	0.182	0.157	0.107	0.129	0	0.06	0	0	0
AE05G00612	0.073	0.068	0.1	0.077	0.044	0.064	0	0	0	0	0	0
AE05G00613	0	0	0	0.051	0.022	0.021	0	0	0	0	0	0
AE05G00614	0	0	0.049	0.352	0.413	0.375	0.2	0.121	0.059	0.111	0.131	0.332
AE05G00652	7.127	7.894	5.129	8.037	6.545	6.659	0.243	0.314	0.285	4.313	3.921	2.707
AE05G00908	20.513	16.751	16.961	1.356	1.457	1.586	4.942	4.407	4.955	18.574	19.21	18.054
AE05G01144	13.038	12.024	10.799	35.178	32.917	34.794	60.816	53.214	59.868	7.686	9.632	10.716
AE05G01282	1.4	0.812	2.544	0.359	0.516	0.478	0	0	0	95.629	100.421	120.188
AE05G01558	1.527	1.068	0.655	1.842	2.118	2.152	12.613	12.79	11.077	0.019	0.018	0.056
AE05G02141	15.05	14.746	15.781	12.538	12.121	12.4	2.344	2.015	2.689	9.006	11.529	11.839
AE05G02144	2.35	3.017	2.03	0.871	0.82	0.818	0	0	0	1.518	2.515	2.785
AE05G02240	33.75	35.955	20.195	35.936	41.23	38.117	4.881	4.629	4.748	125.967	120.593	75.758
AE06G00084	3.591	7.047	5.154	2.21	2.055	2.091	0	0	0.057	7.139	9.421	6.777
AE06G00245	4.19	3.924	4.692	6.165	7.04	7.802	4.185	4.341	4.882	22.851	19.302	16.286
AE06G00665	0.166	0.044	0.097	0.075	0.022	0.124	0.025	0	0	0.176	0.174	0.22
AE06G00697	0.371	0.041	0.289	6.269	6.278	7.326	0.023	0.022	0.018	0.223	0.24	0.949
AE06G00969	0.19	0.059	0.215	2.134	2.818	2.59	40.794	40.505	43.87	0.47	0.503	0.918
AE06G00981	0.659	1.103	1.086	0	0	0	0.02	0	0	0.252	0.444	0.108
AE06G01162	14.284	10.496	11.684	2.149	2.214	2.535	0.993	1.183	1.442	6.268	8.458	3.411
AE06G01605	0.108	0.121	0.571	0	0.02	0.056	1.035	0.589	0.617	6.18	2.863	8.859
AE06G01733	53.091	32.631	21.678	0.182	0.315	0.117	16.458	15.323	15.674	0.196	0.106	0.16
AE06G02088	0.433	0.07	2.895	4.837	4.292	4.899	0	0	0	1.135	0.017	26.728
AE06G02228	6.1	8.095	6.458	0.169	0.015	0.084	2.609	3.143	2.828	4.19	2.626	3.453
AE07G00026	1.438	2.582	1.947	0.153	0.165	0.222	3.727	2.874	3.038	0.456	1.752	0.64
AE07G00049	0.064	0.04	0.044	0.158	0.487	0.261	0.537	0.499	0.421	0	0.039	0.02
AE07G00141	0.999	0.621	0.475	0.187	0.101	0.193	0.185	0.359	0.163	0.021	0.102	0.185
AE07G00249	3.245	2.618	2.044	0.858	0.59	0.591	6.745	5.818	5.307	1.512	1.493	1.774
AE07G00252	6.617	5.008	4.177	3.234	3.402	3.259	4.903	4.71	5.039	1.158	0.581	1.577
AE07G00253	0	0.019	0	2.102	1.943	1.684	0.532	0.371	0.583	0.378	0.187	0.113
AE07G00427	0	0.022	0	0	0	0	0	0	0	0	0	0
AE07G00723	1.74	2.471	1.058	0.027	0.024	0.045	0.787	0.815	1.02	0.096	0.071	0.12
AE07G00729 (AeCYP716A357)	28.728	35.089	14.396	0	0.019	0	0.985	1.018	1.097	0.992	0.768	0.815
AE07G00732	0.411	0.192	0.19	0.02	0.051	0.016	1.248	1.02	0.962	0.416	0.12	0.242
AE07G00804	0	0	0.025	2.898	2.876	3.01	0.051	0	0.1	0.181	0.223	0.158
AE07G01430	9.368	12.386	16.664	0.43	0.18	0.237	29.078	25.981	27.193	3.801	2.177	6.358
AE07G01575	2.724	12.879	2.123	0	0.022	0	0	0	0	0.022	0.152	0.022
AE07G01867	3.296	2.555	4.098	0.128	0.088	0.169	0	0	0	5.127	3.242	5.362
AE08G00110	21.6	30.576	18.038	0	0	0	0	0	0	0.775	0.383	1.353
AE08G00610	0.167	0.345	0.584	12.494	12.71	12.888	0.019	0.037	0.015	0.756	0.678	0.6
AE08G00676	1.238	0.456	1.463	4.362	3.985	4.337	0.255	0.294	0.187	0.553	0.224	9.153
AE08G01166	0	0	0	0.027	0.024	0	0.027	0	0	0	0	0.048
AE08G01601	2.049	2.549	1.587	10.448	11.494	10.681	12.128	11.612	13.252	5.755	5.082	5.489
AE08G01716	0	0.054	0.294	5.981	8.877	6.474	0.843	1.925	1.391	0.99	0.713	1.121
AE08G01736	0.216	0.238	0.54	16.806	19.422	20.219	1.211	1.372	1.446	7.785	6.589	10.604
AE08G01737	0.021	0.078	0.192	10.328	10.257	9.319	0	0	0	0	0	0
AE08G01956	0	0	0.023	0	0	0	0.831	0.828	0.814	0	0	0
AE08G02556	0.123	0.161	0.175	0.259	0.268	0.343	0	0	0	0.068	0.068	0.023
AE08G02561	1.732	3.777	3.423	0.352	0.171	0.418	0	0	0	6.178	7.113	6.646
AE09G00038	0.209	0.089	0.31	1.482	1.157	1.605	0.794	1.366	0.917	3.122	2.107	5.561
AE09G00050	0.409	0.215	0.678	17.438	18.597	19.692	0.802	0.88	0.858	0.024	0.023	0.189
AE09G00051	0.782	1.129	0.616	7.33	5.429	6.124	0.527	0.383	0.412	0.023	0.023	0.163
AE09G00093	9.245	9.848	12.11	39.585	36.593	37.335	9.025	10.323	10.637	12.431	11.103	14.553
AE09G00263	0.044	0.103	0.113	4.347	4.576	4.443	0	0	0	2.676	5.59	0.555
AE09G00264	0	0	0.021	2.693	2.456	2.116	0	0	0	0	0	0
AE09G00384	12.551	12.18	11.388	3.06	3.826	3.85	0.665	0.694	0.521	3.544	3.589	4.215
AE09G00563	9.217	7.132	13.473	4.051	3.75	4.063	12.442	11.414	13.023	8.226	5.243	8.836
AE09G00610 (AeCYP72A935)	13.588	18.658	10.633	5.835	5.28	4.958	0	0.02	0	30.338	33.695	15.259
AE09G00613 (AeCYP72A936)	11.395	13.505	10.892	11.146	10.788	10.273	5.516	4.709	4.969	36.756	40.59	27.626
AE09G00752	14.142	13.934	15.272	0.28	0.271	0.154	1.432	1.253	1.781	1.683	1.246	1.382
AE09G00765	0.886	0.665	0.752	0	0	0	0	0	0	1.164	1.352	1.161
AE09G01287	3.763	3.587	7.475	2.014	3.532	3.601	0.282	0.252	0.289	1.852	1.695	3.945
AE09G01518	35.511	28.122	55.219	30.247	31.274	31.943	35.35	31.203	32.739	8.851	6.54	18.757
AE09G01519	8.74	8.099	9.135	10.449	8.545	8.951	0.199	0.116	0.093	5.512	5.355	5.94
AE09G01524	1.192	2.022	2.308	16.13	15.9	14.964	0.347	0.138	0.112	7.648	11.918	12.603
AE09G01656	0.073	0.045	0.025	0.051	0	0.021	0	0	0	0	0	0
AE09G01662	3.356	3.222	7.312	25.572	32.405	31.415	14.865	17.351	17.15	37.803	28.101	22.52
AE09G01665	11.552	18.513	14.739	15.848	13.978	13.423	1.665	1.785	1.609	52.052	60.098	46.386
AE09G01702	0.354	0.356	0.555	7.093	6.415	7.096	3.445	2.621	3.389	0.304	0.3	0.126
AE09G01704	0.287	0.134	0.317	0.126	0.543	0.645	0.05	0.048	0	0	0.329	0.044
AE09G01860	1.174	0.893	0.842	21.236	19.225	19.141	1.045	0.506	0.854	0.827	1.455	1.107
AE09G01861	85.207	69.973	117.088	7.934	8.042	8.185	0.306	0.427	0.39	21.648	21.728	26.416
AE09G02145	0.868	0.831	0.674	2.285	2.676	2.306	1.598	1.478	1.326	2.754	2.343	2.219
AE09G02146	1.021	0.846	0.664	1.762	2.189	1.851	2.872	2.065	2.087	1.92	1.429	1.601
AE09G02157	2.435	3.157	2.381	12.875	10.375	9.687	8.367	10.989	8.762	7.614	8.455	8.701
AE09G02158 (AeCYP72A937)	27.141	21.901	34.081	1.252	0.953	1.279	3.847	3.987	2.994	4.175	2.2	2.784
AE09G02161	0	0	0	1.558	1.542	0.992	0	0	0	0.135	0	2.604
AE09G02162	0.341	0.136	1.215	1.385	1.394	1.187	0	0	0	0	0.022	0.113
AE09G02166	6.159	4.077	4.986	46.497	46.111	44.562	8.602	6.945	7.474	9.184	6.768	12.022
AE09G02277	2.401	2.022	2.616	11.521	10.983	10.974	2.403	2.16	2.836	2.568	2.612	3.319
AE09G02278	0.144	0.022	0.122	0.101	0.044	0.146	0.275	0.461	0.431	0.134	0	0.022
AE09G02651	0.064	0.045	0.147	1.282	1.106	1.506	0	0	0	2.928	0.866	7.103
AE09G02694	0.023	0	0	0.025	0.085	0	0.097	0.094	0.153	0	0	0
AE09G02695	0	0	0.02	0.041	0.018	0.051	1.341	1.221	1.066	0.018	0	0
AE09G02722	12.164	11.98	9.713	2.245	2.07	1.983	1.055	0.799	0.917	2.762	2.071	2.381
AE09G02972	0.445	0.296	0.502	3.664	3.088	3.194	4.993	4.725	4.456	0.015	0.029	0.015
AE09G03248	1.792	2.997	3.252	21.914	20.641	21.698	0.172	0.042	0.067	1.281	2.435	3.146
AE09G03666	7.395	9.059	3.138	23.807	26.02	27.122	0.978	0.873	1.089	3.431	3.094	3.126
AE10G00078	0	0	0	0	0	0.019	1.122	1.698	1.94	0	0.021	0
AE10G00215	0.658	0.402	0.532	5.524	6.002	5.059	10.053	12.955	12.644	1.116	0.624	1.429
AE10G00239	1.952	3.642	2.461	0.951	0.931	0.765	0.561	0.716	1.197	0.792	1.006	0.971
AE10G00240	0.859	1.099	0.35	0.155	0.178	0.192	0	0	0	0.251	0.472	0.159
AE10G00267	0	0	0	0.203	0.088	0.126	0.025	0.049	0.02	0	0.022	0
AE10G00446	0.038	0.018	0	0.845	1.023	0.748	0.279	0.174	0.203	0.018	0.035	0
AE10G01305	2.836	2.502	2.594	1.402	1.052	1.041	0.121	0.137	0.237	4.117	1.237	2.608
AE10G01364	7.992	9.606	8.512	31.463	29.169	28.992	30.689	26.294	28.313	185.185	188.806	91.797
AE10G01443 (AeCYP716A355)	114.819	103.973	56.855	0.066	0.019	0.018	0	0	0	2.915	1.631	3.819
AE10G01460	0	0	0	0	0.02	0	23.993	21.918	21.53	0	0	0
AE10G02199	0.287	0.41	0.428	0	0.017	0	0	0	0	3.812	6.11	3.609
AE10G02362	2.714	4.773	6.31	49.38	44.078	46.042	21.614	19.997	20.161	15.493	23.27	18.238
AE10G02365	0	0	0.072	0.099	0.064	0.082	0	0.047	0.038	0.131	0.172	0.543
AE10G02367	0.078	0.054	0.119	0.798	0.759	0.981	0.061	0.02	0.016	0.577	0.356	2.77
AE10G02369	0.035	0.082	0.054	2.291	1.896	1.97	0.037	0.107	0.072	0.394	0.113	0.622
AE10G02372	0.073	0.017	0.13	2.894	2.877	2.313	0	0.018	0	0	0	0
AE10G02376	11.012	21.172	15.273	0.886	0.9	1.042	0.039	0.038	0.031	48.227	48.116	51.817
AE10G02378	1.104	0.568	1.074	1.735	1.287	1.735	0	0	0.04	0.183	0.03	0.213
AE11G00029	26.462	31.136	21.736	11.547	10.595	10.86	4.106	3.519	3.602	30.306	28.815	17.672
AE11G00351	0.117	0.022	0.024	0.049	0	0.02	0	0	0	0	0	0
AE11G00352	0.185	0.148	0.108	0	0	0	0	0	0.022	0.025	0.073	0.098
AE11G00358	0.449	0.14	0.508	0.368	0.091	0.217	0	0	0.02	0.069	0.023	0.092
AE11G00729	36.838	41.845	25.681	3.521	2.861	2.478	0.946	0.415	0.617	3.862	6.303	6.249
AE11G02001	0.964	1.493	1.07	27.413	27.382	26.852	0.054	0.035	0.141	2.747	2.492	2.151
AE11G02320	0	0	0	0.025	0	0	0	0	0.019	0.022	0.021	0
AE11G02337	0.026	0.096	0.105	0.407	0.304	0.336	0	0.208	0.084	0.096	0.142	0.143
AE11G02410	0.239	0.019	0.041	0.714	0.634	0.607	0.146	0.101	0.098	1.239	1.735	0.314
AE11G02646	0.193	0.18	0.334	0.406	0.525	0.688	0.04	0.02	0	4.775	8.14	7.725
AE11G02713	18.163	20.048	14.44	17.462	15.872	15.779	1.539	1.215	1.533	10.301	11.705	11.978
AE12G00443	0.254	0.105	0.258	0.03	0	0.049	27.571	24.332	25.012	0	0	0
AE12G00449	34.96	38.626	25.304	51.113	44.086	45.709	0.737	0.198	0.273	19.557	21.107	23.631
AE12G00648	0.024	0	0	0	0	0	0.025	0	0	0	0	0
AE12G00656	0.304	0.142	0.542	0.34	0.311	0.347	0	0	0	0	0.052	0.229
AE12G00730	100.477	104.887	88.079	0.038	0	0	0	0	0	29.228	29.271	34.374
AE12G01415	0.153	0.167	0.156	0	0	0	0	0	0	0.024	0	0
AE12G01459	0	0	0	0	0	0	0	0	0	0	0	0
AE12G01460	0	0	0	0	0	0	0	0	0	0	0	0
AE12G01462	0	0	0	0	0	0	0	0	0	0	0	0
AE12G01557	0	0.083	0.994	0.701	0.766	0.502	0.208	0.157	0.163	1.193	0.955	2.114
AE12G01846	33.067	30.293	16.179	3.311	3.865	3.189	1.679	2.057	2.532	5.176	4.158	4.529
AE12G01933	1.082	0.586	1.311	0.123	0.106	0.191	0.901	1.036	1.04	0	0.013	0.014
AE12G02051	0.98	1.293	1.259	25.147	22.47	22.384	0.504	0.488	0.518	0.378	1.975	0.153
AE12G02185	0	0	0.022	0	0	0	0.357	0.367	0.244	0	0.02	0
AE12G02281	3.972	3.683	5.188	23.794	24.025	23.062	12.052	11.44	12.667	15.065	14.34	14.965
AE12G02282	16.142	14.971	17.752	41.55	39.926	40.937	18.081	23.047	24.806	18.152	18.912	19.938
AE12G02324	0.706	0.759	0.632	2.096	1.555	1.77	0.067	0.065	0.07	1.609	0.706	3.091
AE21G00016	0	0	0	0	0	0	0.145	0.14	0.076	0	0	0
AE27G00021	0.041	0	0.103	0.535	0.664	0.654	0.042	0	0.017	0.075	0.037	0.038
