# Supplementary material for: Deletion and tandem duplications of biosynthetic genes drive the diversity of triterpenoids in Aralia elata
Source: Nat Commun. 2022 Apr 25;13:2224. doi: 10.1038/s41467-022-29908-y (PMC9038795; doi:10.1038/s41467-022-29908-y)
Supplement: Supplementary file 9 — Source Data [file 41467_2022_29908_MOESM9_ESM.zip › Source Data/Supplementary FIg.8.xlsx]

## Sheet: Supp. Fig. 8 GO enrichment
Supplmentary Fig. 8
GO enrichment in biological process (BP) of expanded gene families of A. elata
ID	Description	GeneRatio	BgRatio	pvalue	p.adjust	qvalue	geneID	Count
GO:0051761	sesquiterpene metabolic process	22/732	32/12882	1.10418e-20	7.8176e-18	6.28802e-18	AE03G01690.1/AE03G01720.1/AE03G01724.1/AE03G01725.1/AE03G01728.1/AE03G01730.1/AE03G01737.1/AE03G01740.1/AE03G01742.1/AE03G01744.1/AE03G01745.1/AE03G01746.1/AE03G02340.1/AE07G01117.1/AE08G02358.1/AE08G02407.1/AE09G01777.1/AE10G00626.1/AE10G00976.1/AE10G01515.1/AE11G00091.1/AE12G01268.1	22
GO:0051762	sesquiterpene biosynthetic process	22/732	32/12882	1.10418e-20	7.8176e-18	6.28802e-18	AE03G01690.1/AE03G01720.1/AE03G01724.1/AE03G01725.1/AE03G01728.1/AE03G01730.1/AE03G01737.1/AE03G01740.1/AE03G01742.1/AE03G01744.1/AE03G01745.1/AE03G01746.1/AE03G02340.1/AE07G01117.1/AE08G02358.1/AE08G02407.1/AE09G01777.1/AE10G00626.1/AE10G00976.1/AE10G01515.1/AE11G00091.1/AE12G01268.1	22
GO:0046246	terpene biosynthetic process	22/732	45/12882	3.48186e-16	1.64344e-13	1.32189e-13	AE03G01690.1/AE03G01720.1/AE03G01724.1/AE03G01725.1/AE03G01728.1/AE03G01730.1/AE03G01737.1/AE03G01740.1/AE03G01742.1/AE03G01744.1/AE03G01745.1/AE03G01746.1/AE03G02340.1/AE07G01117.1/AE08G02358.1/AE08G02407.1/AE09G01777.1/AE10G00626.1/AE10G00976.1/AE10G01515.1/AE11G00091.1/AE12G01268.1	22
GO:0042214	terpene metabolic process	22/732	50/12882	5.72438e-15	2.02643e-12	1.62994e-12	AE03G01690.1/AE03G01720.1/AE03G01724.1/AE03G01725.1/AE03G01728.1/AE03G01730.1/AE03G01737.1/AE03G01740.1/AE03G01742.1/AE03G01744.1/AE03G01745.1/AE03G01746.1/AE03G02340.1/AE07G01117.1/AE08G02358.1/AE08G02407.1/AE09G01777.1/AE10G00626.1/AE10G00976.1/AE10G01515.1/AE11G00091.1/AE12G01268.1	22
GO:0043692	monoterpene metabolic process	15/732	25/12882	3.46949e-13	8.188e-11	6.58594e-11	AE03G01690.1/AE03G01720.1/AE03G01724.1/AE03G01725.1/AE03G01728.1/AE03G01730.1/AE03G01737.1/AE03G01740.1/AE03G01742.1/AE03G01744.1/AE03G01745.1/AE03G01746.1/AE03G02340.1/AE08G02407.1/AE11G00091.1	15
GO:0043693	monoterpene biosynthetic process	15/732	25/12882	3.46949e-13	8.188e-11	6.58594e-11	AE03G01690.1/AE03G01720.1/AE03G01724.1/AE03G01725.1/AE03G01728.1/AE03G01730.1/AE03G01737.1/AE03G01740.1/AE03G01742.1/AE03G01744.1/AE03G01745.1/AE03G01746.1/AE03G02340.1/AE08G02407.1/AE11G00091.1	15
GO:0016102	diterpenoid biosynthetic process	24/732	73/12882	7.42752e-13	1.50248e-10	1.20851e-10	AE02G00352.1/AE02G00354.1/AE03G01690.1/AE03G01720.1/AE03G01724.1/AE03G01725.1/AE03G01728.1/AE03G01730.1/AE03G01737.1/AE03G01740.1/AE03G01742.1/AE03G01744.1/AE03G01745.1/AE03G01746.1/AE03G02340.1/AE04G03000.1/AE05G01760.1/AE05G01761.1/AE06G00320.1/AE06G02341.1/AE06G02343.1/AE08G00611.1/AE08G02407.1/AE11G00091.1	24
GO:0009611	response to wounding	53/732	340/12882	1.50139e-11	2.36374e-09	1.90126e-09	AE01G00544.1/AE01G03197.1/AE02G00495.1/AE02G02776.1/AE03G01657.1/AE03G01690.1/AE03G01720.1/AE03G01724.1/AE03G01725.1/AE03G01728.1/AE03G01730.1/AE03G01737.1/AE03G01740.1/AE03G01742.1/AE03G01744.1/AE03G01745.1/AE03G01746.1/AE03G02041.1/AE03G02043.1/AE03G02149.1/AE03G02151.1/AE03G02152.1/AE03G02154.1/AE03G02340.1/AE04G00497.1/AE04G02877.1/AE05G00856.1/AE05G02071.1/AE05G02080.1/AE06G00732.1/AE07G0038…	53
GO:0008299	isoprenoid biosynthetic process	36/732	177/12882	1.50238e-11	2.36374e-09	1.90126e-09	AE01G02653.1/AE02G00352.1/AE02G00354.1/AE03G01690.1/AE03G01720.1/AE03G01724.1/AE03G01725.1/AE03G01728.1/AE03G01730.1/AE03G01737.1/AE03G01740.1/AE03G01742.1/AE03G01744.1/AE03G01745.1/AE03G01746.1/AE03G02340.1/AE04G03000.1/AE05G01760.1/AE05G01761.1/AE06G00320.1/AE06G02341.1/AE06G02343.1/AE07G01117.1/AE08G00611.1/AE08G02358.1/AE08G02407.1/AE09G01488.1/AE09G01777.1/AE09G02034.1/AE10G00626.1/AE10G0097…	36
GO:1902358	sulfate transmembrane transport	10/732	12/12882	1.96822e-11	2.787e-09	2.2417e-09	AE02G01929.1/AE03G00270.1/AE03G00271.1/AE05G01737.1/AE06G00290.1/AE08G01079.1/AE09G01056.1/AE11G01518.1/AE11G02138.1/AE18G00027.1	10
GO:0016101	diterpenoid metabolic process	24/732	94/12882	2.93845e-10	3.78259e-08	3.04249e-08	AE02G00352.1/AE02G00354.1/AE03G01690.1/AE03G01720.1/AE03G01724.1/AE03G01725.1/AE03G01728.1/AE03G01730.1/AE03G01737.1/AE03G01740.1/AE03G01742.1/AE03G01744.1/AE03G01745.1/AE03G01746.1/AE03G02340.1/AE04G03000.1/AE05G01760.1/AE05G01761.1/AE06G00320.1/AE06G02341.1/AE06G02343.1/AE08G00611.1/AE08G02407.1/AE11G00091.1	24
GO:0031347	regulation of defense response	52/732	358/12882	3.33776e-10	3.93855e-08	3.16794e-08	AE01G00544.1/AE01G01918.1/AE01G03197.1/AE01G03657.1/AE02G00580.1/AE02G00583.1/AE02G01893.1/AE02G01894.1/AE02G01897.1/AE02G02776.1/AE03G01657.1/AE03G01690.1/AE03G01720.1/AE03G01724.1/AE03G01725.1/AE03G01728.1/AE03G01730.1/AE03G01737.1/AE03G01740.1/AE03G01742.1/AE03G01744.1/AE03G01745.1/AE03G01746.1/AE03G02041.1/AE03G02043.1/AE03G02149.1/AE03G02151.1/AE03G02152.1/AE03G02154.1/AE03G02340.1/AE04G0158…	52
GO:0008272	sulfate transport	10/732	15/12882	7.65553e-10	8.33864e-08	6.70711e-08	AE02G01929.1/AE03G00270.1/AE03G00271.1/AE05G01737.1/AE06G00290.1/AE08G01079.1/AE09G01056.1/AE11G01518.1/AE11G02138.1/AE18G00027.1	10
GO:0006720	isoprenoid metabolic process	38/732	223/12882	9.48675e-10	9.59517e-08	7.71779e-08	AE01G02653.1/AE02G00352.1/AE02G00354.1/AE03G01690.1/AE03G01720.1/AE03G01724.1/AE03G01725.1/AE03G01728.1/AE03G01730.1/AE03G01737.1/AE03G01740.1/AE03G01742.1/AE03G01744.1/AE03G01745.1/AE03G01746.1/AE03G02340.1/AE04G03000.1/AE05G01760.1/AE05G01761.1/AE06G00320.1/AE06G01958.1/AE06G02147.1/AE06G02341.1/AE06G02343.1/AE07G01117.1/AE08G00611.1/AE08G02358.1/AE08G02407.1/AE09G01488.1/AE09G01777.1/AE09G0203…	38
GO:0070417	cellular response to cold	16/732	46/12882	2.00217e-09	1.89005e-07	1.52024e-07	AE01G00379.1/AE01G00388.1/AE01G00795.1/AE01G01100.1/AE01G03400.1/AE01G03403.1/AE01G03406.1/AE02G01893.1/AE02G01894.1/AE02G01897.1/AE03G02351.1/AE03G02379.1/AE04G01586.1/AE04G01590.1/AE09G03306.1/AE11G01880.1	16
GO:1900056	negative regulation of leaf senescence	11/732	21/12882	3.86984e-09	3.2842e-07	2.64162e-07	AE01G03325.1/AE01G03326.1/AE08G00203.1/AE08G00206.1/AE09G00415.1/AE09G00569.1/AE11G02501.1/AE23G00011.1/AE23G00013.1/AE23G00015.1/AE17G00002.1	11
GO:0009698	phenylpropanoid metabolic process	22/732	90/12882	3.9429e-09	3.2842e-07	2.64162e-07	AE01G00910.1/AE01G00911.1/AE02G00341.1/AE02G00343.1/AE03G02437.1/AE04G00497.1/AE04G02643.1/AE04G03009.1/AE05G01561.1/AE06G00732.1/AE06G02270.1/AE06G02295.1/AE06G02316.1/AE06G02317.1/AE06G02320.1/AE09G00120.1/AE09G03153.1/AE09G03156.1/AE09G03157.1/AE09G03169.1/AE09G03171.1/AE26G00017.1	22
GO:0016114	terpenoid biosynthetic process	26/732	125/12882	6.28495e-09	4.94416e-07	3.97679e-07	AE01G02653.1/AE02G00352.1/AE02G00354.1/AE03G01690.1/AE03G01720.1/AE03G01724.1/AE03G01725.1/AE03G01728.1/AE03G01730.1/AE03G01737.1/AE03G01740.1/AE03G01742.1/AE03G01744.1/AE03G01745.1/AE03G01746.1/AE03G02340.1/AE04G03000.1/AE05G01760.1/AE05G01761.1/AE06G00320.1/AE06G02341.1/AE06G02343.1/AE08G00611.1/AE08G02407.1/AE09G01488.1/AE11G00091.1	26
GO:0015698	inorganic anion transport	21/732	95/12882	5.94214e-08	4.42846e-06	3.56199e-06	AE01G00919.1/AE02G00495.1/AE02G01929.1/AE03G00270.1/AE03G00271.1/AE03G00886.1/AE03G00887.1/AE03G00889.1/AE03G00892.1/AE04G02877.1/AE05G01450.1/AE05G01737.1/AE06G00290.1/AE06G00911.1/AE08G01079.1/AE09G01056.1/AE09G03148.1/AE09G03160.1/AE11G01518.1/AE11G02138.1/AE18G00027.1	21
GO:1905622	negative regulation of leaf development	11/732	26/12882	6.51958e-08	4.61586e-06	3.71273e-06	AE01G03325.1/AE01G03326.1/AE08G00203.1/AE08G00206.1/AE09G00415.1/AE09G00569.1/AE11G02501.1/AE23G00011.1/AE23G00013.1/AE23G00015.1/AE17G00002.1	11
GO:0006721	terpenoid metabolic process	28/732	167/12882	2.20756e-07	1.48852e-05	1.19728e-05	AE01G02653.1/AE02G00352.1/AE02G00354.1/AE03G01690.1/AE03G01720.1/AE03G01724.1/AE03G01725.1/AE03G01728.1/AE03G01730.1/AE03G01737.1/AE03G01740.1/AE03G01742.1/AE03G01744.1/AE03G01745.1/AE03G01746.1/AE03G02340.1/AE04G03000.1/AE05G01760.1/AE05G01761.1/AE06G00320.1/AE06G01958.1/AE06G02147.1/AE06G02341.1/AE06G02343.1/AE08G00611.1/AE08G02407.1/AE09G01488.1/AE11G00091.1	28
GO:0009084	glutamine family amino acid biosynthetic process	12/732	36/12882	3.66267e-07	2.35743e-05	1.89618e-05	AE01G03325.1/AE01G03326.1/AE02G00604.1/AE02G00612.1/AE02G00616.1/AE04G02784.1/AE09G00415.1/AE09G00569.1/AE23G00011.1/AE23G00013.1/AE23G00015.1/AE27G00002.1	12
GO:0065001	specification of axis polarity	15/732	59/12882	6.88765e-07	4.24039e-05	3.41072e-05	AE03G01465.1/AE03G01466.1/AE03G01468.1/AE05G00464.1/AE05G00856.1/AE07G01140.1/AE07G02070.1/AE07G02071.1/AE07G02086.1/AE07G02089.1/AE10G00489.1/AE11G00488.1/AE12G00867.1/AE12G00872.1/AE12G00873.1	15
GO:0008610	lipid biosynthetic process	50/732	429/12882	9.64223e-07	5.68891e-05	4.57583e-05	AE01G02653.1/AE02G00352.1/AE02G00354.1/AE02G01368.1/AE03G00186.1/AE03G00188.1/AE03G01462.1/AE03G01690.1/AE03G01720.1/AE03G01724.1/AE03G01725.1/AE03G01728.1/AE03G01730.1/AE03G01737.1/AE03G01740.1/AE03G01742.1/AE03G01744.1/AE03G01745.1/AE03G01746.1/AE03G02340.1/AE04G02080.1/AE04G03000.1/AE05G01760.1/AE05G01761.1/AE06G00320.1/AE06G02341.1/AE06G02343.1/AE07G01117.1/AE07G02340.1/AE08G00611.1/AE08G0101…	50
GO:0006366	transcription by RNA polymerase II	26/732	162/12882	1.41088e-06	7.9912e-05	6.42765e-05	AE01G00544.1/AE01G02972.1/AE02G00136.1/AE02G01893.1/AE02G01894.1/AE02G01897.1/AE02G02645.1/AE02G02647.1/AE02G02706.1/AE03G00311.1/AE03G01585.1/AE04G00768.1/AE04G00924.1/AE04G01586.1/AE04G01590.1/AE04G03219.1/AE06G02520.1/AE06G02523.1/AE07G01811.1/AE07G02323.1/AE09G00925.1/AE09G00926.1/AE09G02074.1/AE09G02078.1/AE09G02082.1/AE11G01880.1	26
GO:0098661	inorganic anion transmembrane transport	10/732	29/12882	2.46251e-06	0.00013295	0.000106937	AE02G01929.1/AE03G00270.1/AE03G00271.1/AE05G01737.1/AE06G00290.1/AE08G01079.1/AE09G01056.1/AE11G01518.1/AE11G02138.1/AE18G00027.1	10
GO:0051241	negative regulation of multicellular organismal process	31/732	220/12882	2.53507e-06	0.00013295	0.000106937	AE01G00600.1/AE01G03325.1/AE01G03326.1/AE01G03440.1/AE02G00156.1/AE03G02142.1/AE05G00464.1/AE07G00741.1/AE07G00742.1/AE07G01140.1/AE08G00203.1/AE08G00206.1/AE09G00415.1/AE09G00569.1/AE09G00944.1/AE09G00959.1/AE09G01984.1/AE10G00918.1/AE10G00932.1/AE10G02123.1/AE10G02126.1/AE11G00488.1/AE11G02501.1/AE12G00867.1/AE12G00872.1/AE12G00873.1/AE12G01251.1/AE23G00011.1/AE23G00013.1/AE23G00015.1/AE17G0000…	31
GO:0072348	sulfur compound transport	10/732	30/12882	3.50689e-06	0.000177348	0.000142649	AE02G01929.1/AE03G00270.1/AE03G00271.1/AE05G01737.1/AE06G00290.1/AE08G01079.1/AE09G01056.1/AE11G01518.1/AE11G02138.1/AE18G00027.1	10
GO:0006561	proline biosynthetic process	7/732	14/12882	4.48963e-06	0.00021191	0.000170448	AE01G03325.1/AE01G03326.1/AE09G00415.1/AE09G00569.1/AE23G00011.1/AE23G00013.1/AE23G00015.1	7
GO:0046189	phenol-containing compound biosynthetic process	7/732	14/12882	4.48963e-06	0.00021191	0.000170448	AE03G02437.1/AE05G01561.1/AE06G02270.1/AE06G02295.1/AE06G02316.1/AE06G02317.1/AE06G02320.1	7
GO:0009718	anthocyanin-containing compound biosynthetic process	10/732	33/12882	9.2469e-06	0.000422374	0.000339733	AE01G03325.1/AE01G03326.1/AE01G03551.1/AE03G01440.1/AE09G00103.1/AE09G00415.1/AE09G00569.1/AE23G00011.1/AE23G00013.1/AE23G00015.1	10
GO:0051093	negative regulation of developmental process	31/732	235/12882	1.00724e-05	0.000445703	0.000358497	AE01G00600.1/AE01G03325.1/AE01G03326.1/AE01G03440.1/AE02G00156.1/AE03G02142.1/AE05G00464.1/AE07G00741.1/AE07G00742.1/AE07G01140.1/AE08G00203.1/AE08G00206.1/AE09G00415.1/AE09G00569.1/AE09G00944.1/AE09G00959.1/AE09G01984.1/AE10G00918.1/AE10G00932.1/AE10G02123.1/AE10G02126.1/AE11G00488.1/AE11G02501.1/AE12G00867.1/AE12G00872.1/AE12G00873.1/AE12G01251.1/AE23G00011.1/AE23G00013.1/AE23G00015.1/AE17G0000…	31
GO:0046825	regulation of protein export from nucleus	6/732	11/12882	1.19137e-05	0.000511207	0.000411185	AE05G00464.1/AE07G01140.1/AE11G00488.1/AE12G00867.1/AE12G00872.1/AE12G00873.1	6
GO:0016579	protein deubiquitination	12/732	50/12882	1.70242e-05	0.000709006	0.000570283	AE01G00163.1/AE01G02902.1/AE02G03208.1/AE02G03214.1/AE08G00830.1/AE09G01343.1/AE09G01344.1/AE09G03824.1/AE09G03830.1/AE11G01787.1/AE11G01800.1/AE11G01806.1	12
GO:0010447	response to acidic pH	6/732	12/12882	2.26817e-05	0.000892147	0.00071759	AE03G00886.1/AE03G00887.1/AE03G00889.1/AE03G00892.1/AE05G01450.1/AE06G00911.1	6
GO:1990428	miRNA transport	6/732	12/12882	2.26817e-05	0.000892147	0.00071759	AE05G00464.1/AE07G01140.1/AE11G00488.1/AE12G00867.1/AE12G00872.1/AE12G00873.1	6
GO:1900055	regulation of leaf senescence	11/732	45/12882	3.17285e-05	0.00121426	0.000976678	AE01G03325.1/AE01G03326.1/AE08G00203.1/AE08G00206.1/AE09G00415.1/AE09G00569.1/AE11G02501.1/AE23G00011.1/AE23G00013.1/AE23G00015.1/AE17G00002.1	11
GO:0009955	adaxial/abaxial pattern specification	12/732	54/12882	3.90093e-05	0.00145361	0.0011692	AE03G01465.1/AE03G01466.1/AE03G01468.1/AE05G00464.1/AE07G01140.1/AE09G00119.1/AE10G00489.1/AE11G00488.1/AE12G00867.1/AE12G00872.1/AE12G00873.1/AE26G00016.1	12
GO:0006560	proline metabolic process	7/732	19/12882	5.12942e-05	0.00186237	0.00149798	AE01G03325.1/AE01G03326.1/AE09G00415.1/AE09G00569.1/AE23G00011.1/AE23G00013.1/AE23G00015.1	7
GO:0045944	positive regulation of transcription by RNA polymerase II	24/732	175/12882	5.29675e-05	0.00187505	0.00150818	AE01G02972.1/AE01G03496.1/AE02G01893.1/AE02G01894.1/AE02G01897.1/AE02G02645.1/AE02G02647.1/AE02G02706.1/AE04G00768.1/AE04G00924.1/AE04G01586.1/AE04G01590.1/AE07G01811.1/AE08G01022.1/AE09G00396.1/AE09G00398.1/AE09G00925.1/AE09G00926.1/AE09G01989.1/AE11G01584.1/AE11G01880.1/AE12G02182.1/AE21G00013.1/AE25G00010.1	24
GO:0009798	axis specification	15/732	83/12882	5.87425e-05	0.00202876	0.00163182	AE03G01465.1/AE03G01466.1/AE03G01468.1/AE05G00464.1/AE05G00856.1/AE07G01140.1/AE07G02070.1/AE07G02071.1/AE07G02086.1/AE07G02089.1/AE10G00489.1/AE11G00488.1/AE12G00867.1/AE12G00872.1/AE12G00873.1	15
GO:0010162	seed dormancy process	9/732	33/12882	6.59622e-05	0.00205068	0.00164944	AE01G01913.1/AE03G01864.1/AE03G02039.1/AE03G02042.1/AE08G01022.1/AE09G03542.1/AE10G00845.1/AE11G01584.1/AE24G00009.1	9
GO:0022611	dormancy process	9/732	33/12882	6.59622e-05	0.00205068	0.00164944	AE01G01913.1/AE03G01864.1/AE03G02039.1/AE03G02042.1/AE08G01022.1/AE09G03542.1/AE10G00845.1/AE11G01584.1/AE24G00009.1	9
GO:0046351	disaccharide biosynthetic process	9/732	33/12882	6.59622e-05	0.00205068	0.00164944	AE01G03325.1/AE01G03326.1/AE03G00634.1/AE06G01194.1/AE09G00415.1/AE09G00569.1/AE23G00011.1/AE23G00013.1/AE23G00015.1	9
GO:0009268	response to pH	6/732	14/12882	6.68074e-05	0.00205068	0.00164944	AE03G00886.1/AE03G00887.1/AE03G00889.1/AE03G00892.1/AE05G01450.1/AE06G00911.1	6
GO:0045828	positive regulation of isoprenoid metabolic process	6/732	14/12882	6.68074e-05	0.00205068	0.00164944	AE02G00352.1/AE02G00354.1/AE04G03000.1/AE05G00370.1/AE05G00387.1/AE10G00378.1	6
GO:0019748	secondary metabolic process	36/732	320/12882	6.80663e-05	0.00205068	0.00164944	AE01G00910.1/AE01G00911.1/AE01G02668.1/AE01G02676.1/AE01G03325.1/AE01G03326.1/AE02G00341.1/AE02G00343.1/AE03G02437.1/AE04G00497.1/AE04G02643.1/AE04G03009.1/AE05G01209.1/AE05G01561.1/AE06G00682.1/AE06G00683.1/AE06G00732.1/AE06G02270.1/AE06G02295.1/AE06G02316.1/AE06G02317.1/AE06G02320.1/AE09G00120.1/AE09G00415.1/AE09G00569.1/AE09G01457.1/AE09G01459.1/AE09G03153.1/AE09G03156.1/AE09G03157.1/AE09G0316…	36
GO:0032774	RNA biosynthetic process	31/732	264/12882	9.78162e-05	0.00288558	0.00232099	AE01G00544.1/AE01G02972.1/AE02G00136.1/AE02G01893.1/AE02G01894.1/AE02G01897.1/AE02G02645.1/AE02G02647.1/AE02G02706.1/AE02G03209.1/AE02G03215.1/AE03G00311.1/AE03G01585.1/AE04G00308.1/AE04G00768.1/AE04G00924.1/AE04G01586.1/AE04G01590.1/AE04G03219.1/AE05G00090.1/AE06G02520.1/AE06G02523.1/AE07G01811.1/AE07G02323.1/AE09G00925.1/AE09G00926.1/AE09G02074.1/AE09G02078.1/AE09G02082.1/AE09G03174.1/AE11G0188…	31
GO:0031053	primary miRNA processing	6/732	15/12882	0.000106009	0.00306343	0.00246405	AE01G01918.1/AE07G00331.1/AE09G03533.1/AE09G03534.1/AE12G01773.1/AE24G00004.1	6
GO:0009944	polarity specification of adaxial/abaxial axis	10/732	43/12882	0.000114211	0.00322902	0.00259723	AE03G01465.1/AE03G01466.1/AE03G01468.1/AE05G00464.1/AE07G01140.1/AE10G00489.1/AE11G00488.1/AE12G00867.1/AE12G00872.1/AE12G00873.1	10
GO:0009064	glutamine family amino acid metabolic process	12/732	60/12882	0.000116299	0.00322902	0.00259723	AE01G03325.1/AE01G03326.1/AE02G00604.1/AE02G00612.1/AE02G00616.1/AE04G02784.1/AE09G00415.1/AE09G00569.1/AE23G00011.1/AE23G00013.1/AE23G00015.1/AE27G00002.1	12
GO:0009699	phenylpropanoid biosynthetic process	13/732	70/12882	0.000135488	0.00368945	0.00296758	AE02G00341.1/AE02G00343.1/AE03G02437.1/AE04G00497.1/AE04G02643.1/AE04G03009.1/AE05G01561.1/AE06G00732.1/AE06G02270.1/AE06G02295.1/AE06G02316.1/AE06G02317.1/AE06G02320.1	13
GO:0046283	anthocyanin-containing compound metabolic process	10/732	44/12882	0.000140375	0.0037504	0.0030166	AE01G03325.1/AE01G03326.1/AE01G03551.1/AE03G01440.1/AE09G00103.1/AE09G00415.1/AE09G00569.1/AE23G00011.1/AE23G00013.1/AE23G00015.1	10
GO:0042742	defense response to bacterium	43/732	424/12882	0.000156621	0.00410696	0.00330339	AE01G03175.1/AE02G01893.1/AE02G01894.1/AE02G01897.1/AE02G02002.1/AE03G00225.1/AE03G00634.1/AE03G00704.1/AE03G01690.1/AE03G01720.1/AE03G01724.1/AE03G01725.1/AE03G01728.1/AE03G01730.1/AE03G01737.1/AE03G01740.1/AE03G01742.1/AE03G01744.1/AE03G01745.1/AE03G01746.1/AE03G02089.1/AE03G02242.1/AE03G02255.1/AE03G02340.1/AE03G02351.1/AE03G02379.1/AE04G01586.1/AE04G01590.1/AE06G01194.1/AE06G01283.1/AE08G0161…	43
GO:0046889	positive regulation of lipid biosynthetic process	6/732	16/12882	0.000161493	0.0041577	0.00334421	AE02G00352.1/AE02G00354.1/AE04G03000.1/AE05G00370.1/AE05G00387.1/AE10G00378.1	6
GO:0010876	lipid localization	17/732	111/12882	0.000166699	0.00421511	0.00339038	AE01G01913.1/AE03G01321.1/AE03G01864.1/AE03G02039.1/AE03G02042.1/AE03G02242.1/AE03G02255.1/AE07G00408.1/AE07G00442.1/AE07G00446.1/AE07G02340.1/AE09G03542.1/AE10G00845.1/AE10G02268.1/AE12G01646.1/AE12G02081.1/AE24G00009.1	17
GO:0009409	response to cold	42/732	413/12882	0.000175454	0.00435864	0.00350584	AE01G00118.1/AE01G00121.1/AE01G00379.1/AE01G00388.1/AE01G00698.1/AE01G00700.1/AE01G00795.1/AE01G01100.1/AE01G01913.1/AE01G03400.1/AE01G03403.1/AE01G03406.1/AE02G01893.1/AE02G01894.1/AE02G01897.1/AE03G00435.1/AE03G01321.1/AE03G01655.1/AE03G02351.1/AE03G02379.1/AE04G00565.1/AE04G01586.1/AE04G01590.1/AE07G00515.1/AE07G00517.1/AE07G01811.1/AE07G02216.1/AE09G01845.1/AE09G01989.1/AE09G03306.1/AE09G0354…	42
GO:0006351	transcription, DNA-templated	29/732	249/12882	0.000187437	0.00442361	0.00355809	AE01G00544.1/AE01G02972.1/AE02G00136.1/AE02G01893.1/AE02G01894.1/AE02G01897.1/AE02G02645.1/AE02G02647.1/AE02G02706.1/AE02G03209.1/AE02G03215.1/AE03G00311.1/AE03G01585.1/AE04G00308.1/AE04G00768.1/AE04G00924.1/AE04G01586.1/AE04G01590.1/AE04G03219.1/AE06G02520.1/AE06G02523.1/AE07G01811.1/AE07G02323.1/AE09G00925.1/AE09G00926.1/AE09G02074.1/AE09G02078.1/AE09G02082.1/AE11G01880.1	29
GO:0033157	regulation of intracellular protein transport	11/732	54/12882	0.000187441	0.00442361	0.00355809	AE04G00082.1/AE05G00464.1/AE07G01140.1/AE08G00830.1/AE11G00488.1/AE11G01787.1/AE11G01800.1/AE11G01806.1/AE12G00867.1/AE12G00872.1/AE12G00873.1	11
GO:2000022	regulation of jasmonic acid mediated signaling pathway	11/732	54/12882	0.000187441	0.00442361	0.00355809	AE01G00544.1/AE03G02149.1/AE03G02151.1/AE03G02152.1/AE03G02154.1/AE09G02074.1/AE09G02078.1/AE09G02082.1/AE10G00922.1/AE10G00924.1/AE10G00937.1	11
GO:0097659	nucleic acid-templated transcription	29/732	250/12882	0.000200885	0.00455262	0.00366186	AE01G00544.1/AE01G02972.1/AE02G00136.1/AE02G01893.1/AE02G01894.1/AE02G01897.1/AE02G02645.1/AE02G02647.1/AE02G02706.1/AE02G03209.1/AE02G03215.1/AE03G00311.1/AE03G01585.1/AE04G00308.1/AE04G00768.1/AE04G00924.1/AE04G01586.1/AE04G01590.1/AE04G03219.1/AE06G02520.1/AE06G02523.1/AE07G01811.1/AE07G02323.1/AE09G00925.1/AE09G00926.1/AE09G02074.1/AE09G02078.1/AE09G02082.1/AE11G01880.1	29
GO:0000050	urea cycle	5/732	11/12882	0.000202553	0.00455262	0.00366186	AE02G00604.1/AE02G00612.1/AE02G00616.1/AE04G02784.1/AE27G00002.1	5
GO:0019627	urea metabolic process	5/732	11/12882	0.000202553	0.00455262	0.00366186	AE02G00604.1/AE02G00612.1/AE02G00616.1/AE04G02784.1/AE27G00002.1	5
GO:0009943	adaxial/abaxial axis specification	10/732	46/12882	0.000208037	0.00460282	0.00370223	AE03G01465.1/AE03G01466.1/AE03G01468.1/AE05G00464.1/AE07G01140.1/AE10G00489.1/AE11G00488.1/AE12G00867.1/AE12G00872.1/AE12G00873.1	10
GO:0098656	anion transmembrane transport	29/732	254/12882	0.000263683	0.00572192	0.00460237	AE01G00919.1/AE01G03400.1/AE01G03403.1/AE01G03406.1/AE02G00495.1/AE02G01929.1/AE03G00270.1/AE03G00271.1/AE03G00886.1/AE03G00887.1/AE03G00889.1/AE03G00892.1/AE04G02877.1/AE05G01450.1/AE05G01737.1/AE06G00290.1/AE06G00911.1/AE08G01079.1/AE08G02682.1/AE08G02685.1/AE08G02688.1/AE08G02690.1/AE08G02694.1/AE09G01056.1/AE09G03148.1/AE09G03160.1/AE11G01518.1/AE11G02138.1/AE18G00027.1	29
GO:0070972	protein localization to endoplasmic reticulum	9/732	39/12882	0.000266699	0.00572192	0.00460237	AE03G02502.1/AE04G00102.1/AE04G00106.1/AE04G00357.1/AE08G00056.1/AE08G00571.1/AE08G00575.1/AE11G02062.1/AE11G02643.1	9
GO:0010470	regulation of gastrulation	5/732	12/12882	0.000331032	0.00689326	0.00554453	AE05G00856.1/AE07G02070.1/AE07G02071.1/AE07G02086.1/AE07G02089.1	5
GO:1903224	regulation of endodermal cell differentiation	5/732	12/12882	0.000331032	0.00689326	0.00554453	AE05G00856.1/AE07G02070.1/AE07G02071.1/AE07G02086.1/AE07G02089.1	5
GO:0034605	cellular response to heat	9/732	41/12882	0.000398162	0.00817099	0.00657226	AE01G00795.1/AE02G00352.1/AE02G00354.1/AE03G02319.1/AE03G02320.1/AE03G02321.1/AE03G02322.1/AE04G03000.1/AE09G03306.1	9
GO:0005992	trehalose biosynthetic process	7/732	26/12882	0.000472219	0.0091637	0.00737074	AE01G03325.1/AE01G03326.1/AE09G00415.1/AE09G00569.1/AE23G00011.1/AE23G00013.1/AE23G00015.1	7
GO:0010052	guard cell differentiation	6/732	19/12882	0.000472422	0.0091637	0.00737074	AE01G00600.1/AE02G01872.1/AE04G01604.1/AE09G00944.1/AE09G00959.1/AE09G01984.1	6
GO:0062013	positive regulation of small molecule metabolic process	6/732	19/12882	0.000472422	0.0091637	0.00737074	AE02G00352.1/AE02G00354.1/AE04G03000.1/AE05G00370.1/AE05G00387.1/AE10G00378.1	6
GO:1900425	negative regulation of defense response to bacterium	6/732	19/12882	0.000472422	0.0091637	0.00737074	AE01G03657.1/AE02G00580.1/AE02G00583.1/AE04G02803.1/AE11G00349.1/AE12G00870.1	6
GO:0016093	polyprenol metabolic process	5/732	13/12882	0.000512865	0.00981374	0.0078936	AE06G01958.1/AE06G02147.1/AE09G02034.1/AE12G01631.1/AE12G01633.1	5
GO:0009861	jasmonic acid and ethylene-dependent systemic resistance	7/732	27/12882	0.000606578	0.0113015	0.00909026	AE01G03197.1/AE02G02776.1/AE03G01657.1/AE03G02041.1/AE03G02043.1/AE07G00387.1/AE12G01299.1	7
GO:0010453	regulation of cell fate commitment	7/732	27/12882	0.000606578	0.0113015	0.00909026	AE05G00856.1/AE07G02070.1/AE07G02071.1/AE07G02086.1/AE07G02089.1/AE08G01022.1/AE11G01584.1	7
GO:0019915	lipid storage	6/732	20/12882	0.000642719	0.0118194	0.00950679	AE03G01864.1/AE03G02039.1/AE03G02042.1/AE07G02340.1/AE10G00845.1/AE12G02081.1	6
GO:0005984	disaccharide metabolic process	11/732	62/12882	0.000657835	0.0119422	0.00960564	AE01G03325.1/AE01G03326.1/AE03G00634.1/AE06G01194.1/AE08G01022.1/AE09G00415.1/AE09G00569.1/AE11G01584.1/AE23G00011.1/AE23G00013.1/AE23G00015.1	11
GO:0015706	nitrate transport	8/732	36/12882	0.000764379	0.0132894	0.0106892	AE02G00495.1/AE03G00886.1/AE03G00887.1/AE03G00889.1/AE03G00892.1/AE04G02877.1/AE05G01450.1/AE06G00911.1	8
GO:0005991	trehalose metabolic process	7/732	28/12882	0.000769582	0.0132894	0.0106892	AE01G03325.1/AE01G03326.1/AE09G00415.1/AE09G00569.1/AE23G00011.1/AE23G00013.1/AE23G00015.1	7
GO:0071577	zinc ion transmembrane transport	7/732	28/12882	0.000769582	0.0132894	0.0106892	AE08G00588.1/AE08G00592.1/AE10G01132.1/AE10G01133.1/AE10G01137.1/AE10G01139.1/AE11G02039.1	7
GO:0090332	stomatal closure	7/732	28/12882	0.000769582	0.0132894	0.0106892	AE07G01174.1/AE12G00772.1/AE12G00778.1/AE12G00784.1/AE12G00806.1/AE12G00827.1/AE12G00848.1	7
GO:0003002	regionalization	26/732	234/12882	0.000811795	0.0138494	0.0111397	AE01G00600.1/AE01G03340.1/AE01G03352.1/AE01G03354.1/AE03G00435.1/AE03G01465.1/AE03G01466.1/AE03G01468.1/AE05G00464.1/AE05G00856.1/AE07G00331.1/AE07G01140.1/AE07G02070.1/AE07G02071.1/AE07G02086.1/AE07G02089.1/AE09G00119.1/AE09G00559.1/AE09G01984.1/AE10G00489.1/AE11G00488.1/AE12G00867.1/AE12G00872.1/AE12G00873.1/AE12G01773.1/AE26G00016.1	26
GO:0046688	response to copper ion	8/732	38/12882	0.00111715	0.0185765	0.0149418	AE05G01334.1/AE05G01561.1/AE06G00782.1/AE06G02270.1/AE06G02295.1/AE06G02316.1/AE06G02317.1/AE06G02320.1	8
GO:0045834	positive regulation of lipid metabolic process	6/732	22/12882	0.00112229	0.0185765	0.0149418	AE02G00352.1/AE02G00354.1/AE04G03000.1/AE05G00370.1/AE05G00387.1/AE10G00378.1	6
GO:0044272	sulfur compound biosynthetic process	15/732	108/12882	0.00113127	0.0185765	0.0149418	AE01G00118.1/AE01G00121.1/AE01G03325.1/AE01G03326.1/AE03G01655.1/AE09G00415.1/AE09G00569.1/AE10G00599.1/AE11G01813.1/AE12G00517.1/AE12G00521.1/AE12G00522.1/AE23G00011.1/AE23G00013.1/AE23G00015.1	15
GO:0009312	oligosaccharide biosynthetic process	9/732	47/12882	0.00114135	0.0185765	0.0149418	AE01G03325.1/AE01G03326.1/AE03G00634.1/AE06G01194.1/AE09G00415.1/AE09G00569.1/AE23G00011.1/AE23G00013.1/AE23G00015.1	9
GO:0010120	camalexin biosynthetic process	7/732	30/12882	0.00119824	0.0190642	0.0153341	AE01G03325.1/AE01G03326.1/AE09G00415.1/AE09G00569.1/AE23G00011.1/AE23G00013.1/AE23G00015.1	7
GO:0052317	camalexin metabolic process	7/732	30/12882	0.00119824	0.0190642	0.0153341	AE01G03325.1/AE01G03326.1/AE09G00415.1/AE09G00569.1/AE23G00011.1/AE23G00013.1/AE23G00015.1	7
GO:0042435	indole-containing compound biosynthetic process	10/732	57/12882	0.001253	0.0197138	0.0158566	AE01G03325.1/AE01G03326.1/AE05G01209.1/AE06G00682.1/AE06G00683.1/AE09G00415.1/AE09G00569.1/AE23G00011.1/AE23G00013.1/AE23G00015.1	10
GO:0006829	zinc ion transport	7/732	31/12882	0.00147295	0.0226706	0.0182349	AE08G00588.1/AE08G00592.1/AE10G01132.1/AE10G01133.1/AE10G01137.1/AE10G01139.1/AE11G02039.1	7
GO:0009809	lignin biosynthetic process	7/732	31/12882	0.00147295	0.0226706	0.0182349	AE04G02643.1/AE05G01561.1/AE06G02270.1/AE06G02295.1/AE06G02316.1/AE06G02317.1/AE06G02320.1	7
GO:0042659	regulation of cell fate specification	5/732	16/12882	0.00150915	0.0227336	0.0182856	AE05G00856.1/AE07G02070.1/AE07G02071.1/AE07G02086.1/AE07G02089.1	5
GO:0090708	specification of plant organ axis polarity	5/732	16/12882	0.00150915	0.0227336	0.0182856	AE05G00856.1/AE07G02070.1/AE07G02071.1/AE07G02086.1/AE07G02089.1	5
GO:0010100	negative regulation of photomorphogenesis	4/732	10/12882	0.00164806	0.0238128	0.0191536	AE01G03440.1/AE03G02142.1/AE10G00918.1/AE10G00932.1	4
GO:0048572	short-day photoperiodism	4/732	10/12882	0.00164806	0.0238128	0.0191536	AE01G03440.1/AE03G02142.1/AE10G00918.1/AE10G00932.1	4
GO:0048575	short-day photoperiodism, flowering	4/732	10/12882	0.00164806	0.0238128	0.0191536	AE01G03440.1/AE03G02142.1/AE10G00918.1/AE10G00932.1	4
GO:0055001	muscle cell development	4/732	10/12882	0.00164806	0.0238128	0.0191536	AE01G02472.1/AE02G01208.1/AE04G02290.1/AE09G01677.1	4
GO:0009700	indole phytoalexin biosynthetic process	7/732	32/12882	0.00179437	0.0251567	0.0202346	AE01G03325.1/AE01G03326.1/AE09G00415.1/AE09G00569.1/AE23G00011.1/AE23G00013.1/AE23G00015.1	7
GO:0018958	phenol-containing compound metabolic process	7/732	32/12882	0.00179437	0.0251567	0.0202346	AE03G02437.1/AE05G01561.1/AE06G02270.1/AE06G02295.1/AE06G02316.1/AE06G02317.1/AE06G02320.1	7
GO:0046217	indole phytoalexin metabolic process	7/732	32/12882	0.00179437	0.0251567	0.0202346	AE01G03325.1/AE01G03326.1/AE09G00415.1/AE09G00569.1/AE23G00011.1/AE23G00013.1/AE23G00015.1	7
GO:0019432	triglyceride biosynthetic process	6/732	24/12882	0.00183686	0.0255	0.0205107	AE02G01368.1/AE03G01462.1/AE04G02080.1/AE07G02340.1/AE10G00487.1/AE12G02081.1	6
GO:0007389	pattern specification process	28/732	274/12882	0.00188769	0.0259512	0.0208736	AE01G00600.1/AE01G03340.1/AE01G03352.1/AE01G03354.1/AE03G00186.1/AE03G00188.1/AE03G00435.1/AE03G01465.1/AE03G01466.1/AE03G01468.1/AE05G00464.1/AE05G00856.1/AE07G00331.1/AE07G01140.1/AE07G02070.1/AE07G02071.1/AE07G02086.1/AE07G02089.1/AE09G00119.1/AE09G00559.1/AE09G01984.1/AE10G00489.1/AE11G00488.1/AE12G00867.1/AE12G00872.1/AE12G00873.1/AE12G01773.1/AE26G00016.1	28
GO:0070646	protein modification by small protein removal	12/732	81/12882	0.00197308	0.0268642	0.021608	AE01G00163.1/AE01G02902.1/AE02G03208.1/AE02G03214.1/AE08G00830.1/AE09G01343.1/AE09G01344.1/AE09G03824.1/AE09G03830.1/AE11G01787.1/AE11G01800.1/AE11G01806.1	12
GO:0035987	endodermal cell differentiation	5/732	17/12882	0.00203895	0.0272372	0.021908	AE05G00856.1/AE07G02070.1/AE07G02071.1/AE07G02086.1/AE07G02089.1	5
GO:0045010	actin nucleation	5/732	17/12882	0.00203895	0.0272372	0.021908	AE02G00592.1/AE04G02793.1/AE08G00211.1/AE11G02495.1/AE17G00007.1	5
GO:1903827	regulation of cellular protein localization	11/732	71/12882	0.00208409	0.0275801	0.0221838	AE04G00082.1/AE05G00464.1/AE07G01140.1/AE08G00830.1/AE11G00488.1/AE11G01787.1/AE11G01800.1/AE11G01806.1/AE12G00867.1/AE12G00872.1/AE12G00873.1	11
GO:1900150	regulation of defense response to fungus	8/732	42/12882	0.00220621	0.0289258	0.0232662	AE01G00544.1/AE01G01918.1/AE09G02074.1/AE09G02078.1/AE09G02082.1/AE09G03533.1/AE09G03534.1/AE24G00004.1	8
GO:0043044	ATP-dependent chromatin remodeling	6/732	25/12882	0.00230239	0.0296381	0.0238391	AE01G00544.1/AE08G01022.1/AE09G02074.1/AE09G02078.1/AE09G02082.1/AE11G01584.1	6
GO:0046822	regulation of nucleocytoplasmic transport	6/732	25/12882	0.00230239	0.0296381	0.0238391	AE05G00464.1/AE07G01140.1/AE11G00488.1/AE12G00867.1/AE12G00872.1/AE12G00873.1	6
GO:0006085	acetyl-CoA biosynthetic process	4/732	11/12882	0.00247406	0.0299425	0.024084	AE11G01813.1/AE12G00517.1/AE12G00521.1/AE12G00522.1	4
GO:0006140	regulation of nucleotide metabolic process	4/732	11/12882	0.00247406	0.0299425	0.024084	AE02G01368.1/AE03G01462.1/AE04G02080.1/AE10G00487.1	4
GO:0006614	SRP-dependent cotranslational protein targeting to membrane	4/732	11/12882	0.00247406	0.0299425	0.024084	AE03G02502.1/AE04G00102.1/AE04G00106.1/AE04G00357.1	4
GO:0010199	organ boundary specification between lateral organs and the meristem	4/732	11/12882	0.00247406	0.0299425	0.024084	AE01G00544.1/AE09G02074.1/AE09G02078.1/AE09G02082.1	4
GO:0030808	regulation of nucleotide biosynthetic process	4/732	11/12882	0.00247406	0.0299425	0.024084	AE02G01368.1/AE03G01462.1/AE04G02080.1/AE10G00487.1	4
GO:1900371	regulation of purine nucleotide biosynthetic process	4/732	11/12882	0.00247406	0.0299425	0.024084	AE02G01368.1/AE03G01462.1/AE04G02080.1/AE10G00487.1	4
GO:1900542	regulation of purine nucleotide metabolic process	4/732	11/12882	0.00247406	0.0299425	0.024084	AE02G01368.1/AE03G01462.1/AE04G02080.1/AE10G00487.1	4
GO:0052314	phytoalexin metabolic process	7/732	34/12882	0.00259812	0.0309155	0.0248666	AE01G03325.1/AE01G03326.1/AE09G00415.1/AE09G00569.1/AE23G00011.1/AE23G00013.1/AE23G00015.1	7
GO:0052315	phytoalexin biosynthetic process	7/732	34/12882	0.00259812	0.0309155	0.0248666	AE01G03325.1/AE01G03326.1/AE09G00415.1/AE09G00569.1/AE23G00011.1/AE23G00013.1/AE23G00015.1	7
GO:0048581	negative regulation of post-embryonic development	18/732	153/12882	0.00264414	0.0312009	0.0250962	AE01G00600.1/AE01G03440.1/AE02G00156.1/AE03G02142.1/AE05G00464.1/AE07G00741.1/AE07G00742.1/AE07G01140.1/AE09G00944.1/AE09G00959.1/AE09G01984.1/AE10G00918.1/AE10G00932.1/AE11G00488.1/AE12G00867.1/AE12G00872.1/AE12G00873.1/AE12G01251.1	18
GO:0006525	arginine metabolic process	5/732	18/12882	0.00269261	0.0312519	0.0251372	AE02G00604.1/AE02G00612.1/AE02G00616.1/AE04G02784.1/AE27G00002.1	5
GO:0006526	arginine biosynthetic process	5/732	18/12882	0.00269261	0.0312519	0.0251372	AE02G00604.1/AE02G00612.1/AE02G00616.1/AE04G02784.1/AE27G00002.1	5
GO:0051235	maintenance of location	9/732	53/12882	0.00273915	0.0315336	0.0253638	AE03G01864.1/AE03G02039.1/AE03G02042.1/AE07G02340.1/AE08G00571.1/AE08G00575.1/AE10G00845.1/AE11G02062.1/AE12G02081.1	9
GO:0009403	toxin biosynthetic process	7/732	35/12882	0.00309135	0.0350188	0.0281671	AE01G03325.1/AE01G03326.1/AE09G00415.1/AE09G00569.1/AE23G00011.1/AE23G00013.1/AE23G00015.1	7
GO:0009808	lignin metabolic process	7/732	35/12882	0.00309135	0.0350188	0.0281671	AE04G02643.1/AE05G01561.1/AE06G02270.1/AE06G02295.1/AE06G02316.1/AE06G02317.1/AE06G02320.1	7
GO:0009686	gibberellin biosynthetic process	9/732	54/12882	0.00312504	0.0351195	0.0282481	AE02G00352.1/AE02G00354.1/AE04G03000.1/AE05G01760.1/AE05G01761.1/AE06G00320.1/AE06G02341.1/AE06G02343.1/AE08G00611.1	9
GO:0042148	strand invasion	5/732	19/12882	0.00348553	0.0366463	0.0294761	AE08G01022.1/AE08G02397.1/AE11G01584.1/AE12G01806.1/AE12G01810.1	5
GO:1901658	glycosyl compound catabolic process	5/732	19/12882	0.00348553	0.0366463	0.0294761	AE04G01013.1/AE05G01209.1/AE06G00682.1/AE06G00683.1/AE11G01102.1	5
GO:0045824	negative regulation of innate immune response	6/732	27/12882	0.00349283	0.0366463	0.0294761	AE02G00580.1/AE02G00583.1/AE04G02803.1/AE07G00937.1/AE07G00938.1/AE12G00870.1	6
GO:0006772	thiamine metabolic process	4/732	12/12882	0.00354558	0.0366463	0.0294761	AE01G00118.1/AE01G00121.1/AE03G01655.1/AE10G00599.1	4
GO:0035384	thioester biosynthetic process	4/732	12/12882	0.00354558	0.0366463	0.0294761	AE11G01813.1/AE12G00517.1/AE12G00521.1/AE12G00522.1	4
GO:0036297	interstrand cross-link repair	4/732	12/12882	0.00354558	0.0366463	0.0294761	AE05G00367.1/AE05G00384.1/AE11G01126.1/AE11G01134.1	4
GO:0042692	muscle cell differentiation	4/732	12/12882	0.00354558	0.0366463	0.0294761	AE01G02472.1/AE02G01208.1/AE04G02290.1/AE09G01677.1	4
GO:0042723	thiamine-containing compound metabolic process	4/732	12/12882	0.00354558	0.0366463	0.0294761	AE01G00118.1/AE01G00121.1/AE03G01655.1/AE10G00599.1	4
GO:0044088	regulation of vacuole organization	4/732	12/12882	0.00354558	0.0366463	0.0294761	AE08G00830.1/AE11G01787.1/AE11G01800.1/AE11G01806.1	4
GO:0071616	acyl-CoA biosynthetic process	4/732	12/12882	0.00354558	0.0366463	0.0294761	AE11G01813.1/AE12G00517.1/AE12G00521.1/AE12G00522.1	4
GO:0080154	regulation of fertilization	4/732	12/12882	0.00354558	0.0366463	0.0294761	AE03G01864.1/AE03G02039.1/AE03G02042.1/AE10G00845.1	4
GO:0032386	regulation of intracellular transport	11/732	76/12882	0.00360609	0.0370016	0.0297619	AE04G00082.1/AE05G00464.1/AE07G01140.1/AE08G00830.1/AE11G00488.1/AE11G01787.1/AE11G01800.1/AE11G01806.1/AE12G00867.1/AE12G00872.1/AE12G00873.1	11
GO:0044070	regulation of anion transport	7/732	36/12882	0.00365304	0.0372137	0.0299325	AE01G00379.1/AE01G00388.1/AE03G02089.1/AE04G02239.1/AE04G02246.1/AE10G00887.1/AE10G00893.1	7
GO:0044275	cellular carbohydrate catabolic process	10/732	66/12882	0.00386753	0.0391173	0.0314637	AE02G02088.1/AE04G00704.1/AE08G01022.1/AE08G01419.1/AE11G01130.1/AE11G01138.1/AE11G01143.1/AE11G01146.1/AE11G01584.1/AE14G00027.1	10
GO:0030150	protein import into mitochondrial matrix	6/732	28/12882	0.00423554	0.0419407	0.0337347	AE01G03657.1/AE05G02201.1/AE05G02213.1/AE05G02221.1/AE06G00028.1/AE11G00349.1	6
GO:0045047	protein targeting to ER	6/732	28/12882	0.00423554	0.0419407	0.0337347	AE03G02502.1/AE04G00102.1/AE04G00106.1/AE04G00357.1/AE08G00056.1/AE11G02643.1	6
GO:0072599	establishment of protein localization to endoplasmic reticulum	6/732	28/12882	0.00423554	0.0419407	0.0337347	AE03G02502.1/AE04G00102.1/AE04G00106.1/AE04G00357.1/AE08G00056.1/AE11G02643.1	6
GO:0043269	regulation of ion transport	10/732	67/12882	0.0043206	0.0424859	0.0341731	AE01G00379.1/AE01G00388.1/AE01G00544.1/AE03G02089.1/AE04G02239.1/AE04G02246.1/AE09G02078.1/AE09G02082.1/AE10G00887.1/AE10G00893.1	10
GO:0001704	formation of primary germ layer	5/732	20/12882	0.00443313	0.0429953	0.0345829	AE05G00856.1/AE07G02070.1/AE07G02071.1/AE07G02086.1/AE07G02089.1	5
GO:0001706	endoderm formation	5/732	20/12882	0.00443313	0.0429953	0.0345829	AE05G00856.1/AE07G02070.1/AE07G02071.1/AE07G02086.1/AE07G02089.1	5
GO:0044247	cellular polysaccharide catabolic process	8/732	47/12882	0.00457863	0.0441043	0.0354749	AE02G02088.1/AE04G00704.1/AE08G01419.1/AE11G01130.1/AE11G01138.1/AE11G01143.1/AE11G01146.1/AE14G00027.1	8
GO:0042430	indole-containing compound metabolic process	10/732	68/12882	0.00481448	0.0460629	0.0370503	AE01G03325.1/AE01G03326.1/AE05G01209.1/AE06G00682.1/AE06G00683.1/AE09G00415.1/AE09G00569.1/AE23G00011.1/AE23G00013.1/AE23G00015.1	10
GO:0006613	cotranslational protein targeting to membrane	4/732	13/12882	0.00489345	0.0461942	0.0371559	AE03G02502.1/AE04G00102.1/AE04G00106.1/AE04G00357.1	4
GO:1902969	mitotic DNA replication	4/732	13/12882	0.00489345	0.0461942	0.0371559	AE05G00090.1/AE09G03174.1/AE10G02123.1/AE10G02126.1	4
GO:0046460	neutral lipid biosynthetic process	6/732	29/12882	0.00508863	0.0474046	0.0381295	AE02G01368.1/AE03G01462.1/AE04G02080.1/AE07G02340.1/AE10G00487.1/AE12G02081.1	6
GO:0046463	acylglycerol biosynthetic process	6/732	29/12882	0.00508863	0.0474046	0.0381295	AE02G01368.1/AE03G01462.1/AE04G02080.1/AE07G02340.1/AE10G00487.1/AE12G02081.1	6
GO:0009867	jasmonic acid mediated signaling pathway	13/732	103/12882	0.00547438	0.0506648	0.0407518	AE01G01083.1/AE01G01918.1/AE01G03175.1/AE02G02002.1/AE05G01125.1/AE05G01126.1/AE09G03533.1/AE09G03534.1/AE10G00362.1/AE10G01656.1/AE11G01555.1/AE11G01559.1/AE24G00004.1	13
GO:0010262	somatic embryogenesis	5/732	21/12882	0.00555068	0.0507082	0.0407867	AE08G01523.1/AE08G01526.1/AE08G01528.1/AE08G01534.1/AE11G00975.1	5
GO:2000067	regulation of root morphogenesis	5/732	21/12882	0.00555068	0.0507082	0.0407867	AE05G00856.1/AE07G02070.1/AE07G02071.1/AE07G02086.1/AE07G02089.1	5
GO:2000024	regulation of leaf development	11/732	81/12882	0.00590993	0.053644	0.0431481	AE01G03325.1/AE01G03326.1/AE08G00203.1/AE08G00206.1/AE09G00415.1/AE09G00569.1/AE11G02501.1/AE23G00011.1/AE23G00013.1/AE23G00015.1/AE17G00002.1	11
GO:0002832	negative regulation of response to biotic stimulus	6/732	30/12882	0.00606123	0.0543209	0.0436925	AE01G03657.1/AE02G00580.1/AE02G00583.1/AE04G02803.1/AE11G00349.1/AE12G00870.1	6
GO:0019747	regulation of isoprenoid metabolic process	6/732	30/12882	0.00606123	0.0543209	0.0436925	AE02G00352.1/AE02G00354.1/AE04G03000.1/AE05G00370.1/AE05G00387.1/AE10G00378.1	6
GO:0009793	embryo development ending in seed dormancy	40/732	467/12882	0.00615807	0.0548416	0.0441114	AE01G00163.1/AE01G03440.1/AE02G01946.1/AE03G00186.1/AE03G00188.1/AE03G02118.1/AE03G02120.1/AE03G02142.1/AE03G02156.1/AE04G02097.1/AE04G02696.1/AE05G00856.1/AE05G02153.1/AE06G00616.1/AE06G01311.1/AE07G00331.1/AE07G01283.1/AE07G02070.1/AE07G02071.1/AE07G02086.1/AE07G02089.1/AE07G02149.1/AE08G00571.1/AE08G00575.1/AE08G01394.1/AE08G01523.1/AE08G01526.1/AE08G01528.1/AE08G01534.1/AE09G03824.1/AE09G0383…	40
GO:0065002	intracellular protein transmembrane transport	12/732	93/12882	0.00625859	0.0551781	0.0443821	AE01G03657.1/AE03G02502.1/AE04G00102.1/AE04G00106.1/AE04G00357.1/AE05G01036.1/AE05G02201.1/AE05G02213.1/AE05G02221.1/AE06G00028.1/AE10G01452.1/AE11G00349.1	12
GO:0051223	regulation of protein transport	11/732	82/12882	0.00648552	0.0551781	0.0443821	AE04G00082.1/AE05G00464.1/AE07G01140.1/AE08G00830.1/AE11G00488.1/AE11G01787.1/AE11G01800.1/AE11G01806.1/AE12G00867.1/AE12G00872.1/AE12G00873.1	11
GO:0090087	regulation of peptide transport	11/732	82/12882	0.00648552	0.0551781	0.0443821	AE04G00082.1/AE05G00464.1/AE07G01140.1/AE08G00830.1/AE11G00488.1/AE11G01787.1/AE11G01800.1/AE11G01806.1/AE12G00867.1/AE12G00872.1/AE12G00873.1	11
GO:0006596	polyamine biosynthetic process	4/732	14/12882	0.00654656	0.0551781	0.0443821	AE07G02216.1/AE12G02176.1/AE12G02177.1/AE21G00008.1	4
GO:0010623	programmed cell death involved in cell development	4/732	14/12882	0.00654656	0.0551781	0.0443821	AE04G01417.1/AE04G01418.1/AE04G01423.1/AE04G01424.1	4
GO:0051123	RNA polymerase II preinitiation complex assembly	4/732	14/12882	0.00654656	0.0551781	0.0443821	AE01G02972.1/AE02G00136.1/AE04G00924.1/AE04G03219.1	4
GO:0051196	obsolete regulation of coenzyme metabolic process	4/732	14/12882	0.00654656	0.0551781	0.0443821	AE02G01368.1/AE03G01462.1/AE04G02080.1/AE10G00487.1	4
GO:0071712	ER-associated misfolded protein catabolic process	4/732	14/12882	0.00654656	0.0551781	0.0443821	AE01G02472.1/AE02G01208.1/AE04G02290.1/AE09G01677.1	4
GO:2000038	regulation of stomatal complex development	4/732	14/12882	0.00654656	0.0551781	0.0443821	AE01G00600.1/AE09G00944.1/AE09G00959.1/AE09G01984.1	4
GO:0022904	respiratory electron transport chain	7/732	40/12882	0.00670264	0.0561594	0.0451713	AE01G03535.1/AE02G01532.1/AE04G01926.1/AE04G02627.1/AE04G02628.1/AE09G00121.1/AE26G00019.1	7
GO:0007492	endoderm development	5/732	22/12882	0.00685315	0.0567489	0.0456455	AE05G00856.1/AE07G02070.1/AE07G02071.1/AE07G02086.1/AE07G02089.1	5
GO:0030838	positive regulation of actin filament polymerization	5/732	22/12882	0.00685315	0.0567489	0.0456455	AE02G00592.1/AE04G02793.1/AE08G00211.1/AE11G02495.1/AE17G00007.1	5
GO:0010431	seed maturation	9/732	62/12882	0.00796875	0.0653447	0.0525594	AE01G01913.1/AE03G01864.1/AE03G02039.1/AE03G02042.1/AE08G01022.1/AE09G03542.1/AE10G00845.1/AE11G01584.1/AE24G00009.1	9
GO:0009813	flavonoid biosynthetic process	10/732	73/12882	0.0079835	0.0653447	0.0525594	AE01G03325.1/AE01G03326.1/AE01G03551.1/AE03G01440.1/AE09G00103.1/AE09G00415.1/AE09G00569.1/AE23G00011.1/AE23G00013.1/AE23G00015.1	10
GO:0009812	flavonoid metabolic process	13/732	108/12882	0.00813414	0.0661951	0.0532434	AE01G03325.1/AE01G03326.1/AE01G03551.1/AE03G01440.1/AE04G00946.1/AE08G00294.1/AE09G00103.1/AE09G00415.1/AE09G00569.1/AE10G01338.1/AE23G00011.1/AE23G00013.1/AE23G00015.1	13
GO:0000028	ribosomal small subunit assembly	5/732	23/12882	0.00835506	0.0671143	0.0539828	AE01G02014.1/AE02G01662.1/AE04G01814.1/AE04G01815.1/AE09G03454.1	5
GO:0043901	obsolete negative regulation of multi-organism process	6/732	32/12882	0.0084012	0.0671143	0.0539828	AE01G03657.1/AE02G00580.1/AE02G00583.1/AE04G02803.1/AE11G00349.1/AE12G00870.1	6
GO:0015691	cadmium ion transport	4/732	15/12882	0.00853149	0.0671143	0.0539828	AE10G01132.1/AE10G01133.1/AE10G01137.1/AE10G01139.1	4
GO:0031936	negative regulation of chromatin silencing	4/732	15/12882	0.00853149	0.0671143	0.0539828	AE01G03496.1/AE09G00396.1/AE09G00398.1/AE25G00010.1	4
GO:0034389	lipid droplet organization	4/732	15/12882	0.00853149	0.0671143	0.0539828	AE03G01864.1/AE03G02039.1/AE03G02042.1/AE10G00845.1	4
GO:0070897	transcription preinitiation complex assembly	4/732	15/12882	0.00853149	0.0671143	0.0539828	AE01G02972.1/AE02G00136.1/AE04G00924.1/AE04G03219.1	4
GO:0071395	cellular response to jasmonic acid stimulus	13/732	109/12882	0.00877124	0.0686192	0.0551933	AE01G01083.1/AE01G01918.1/AE01G03175.1/AE02G02002.1/AE05G01125.1/AE05G01126.1/AE09G03533.1/AE09G03534.1/AE10G00362.1/AE10G01656.1/AE11G01555.1/AE11G01559.1/AE24G00004.1	13
GO:0070201	regulation of establishment of protein localization	11/732	86/12882	0.00923916	0.0718827	0.0578182	AE04G00082.1/AE05G00464.1/AE07G01140.1/AE08G00830.1/AE11G00488.1/AE11G01787.1/AE11G01800.1/AE11G01806.1/AE12G00867.1/AE12G00872.1/AE12G00873.1	11
GO:0006820	anion transport	29/732	322/12882	0.00949714	0.073486	0.0591079	AE01G00919.1/AE01G03400.1/AE01G03403.1/AE01G03406.1/AE02G00495.1/AE02G01929.1/AE03G00270.1/AE03G00271.1/AE03G00886.1/AE03G00887.1/AE03G00889.1/AE03G00892.1/AE04G02877.1/AE05G01450.1/AE05G01737.1/AE06G00290.1/AE06G00911.1/AE08G01079.1/AE08G02682.1/AE08G02685.1/AE08G02688.1/AE08G02690.1/AE08G02694.1/AE09G01056.1/AE09G03148.1/AE09G03160.1/AE11G01518.1/AE11G02138.1/AE18G00027.1	29
GO:0006637	acyl-CoA metabolic process	6/732	33/12882	0.00978643	0.0745032	0.059926	AE04G00497.1/AE06G00732.1/AE11G01813.1/AE12G00517.1/AE12G00521.1/AE12G00522.1	6
GO:0006641	triglyceride metabolic process	6/732	33/12882	0.00978643	0.0745032	0.059926	AE02G01368.1/AE03G01462.1/AE04G02080.1/AE07G02340.1/AE10G00487.1/AE12G02081.1	6
GO:0035383	thioester metabolic process	6/732	33/12882	0.00978643	0.0745032	0.059926	AE04G00497.1/AE06G00732.1/AE11G01813.1/AE12G00517.1/AE12G00521.1/AE12G00522.1	6
GO:0009311	oligosaccharide metabolic process	11/732	87/12882	0.0100511	0.0746579	0.0600504	AE01G03325.1/AE01G03326.1/AE03G00634.1/AE06G01194.1/AE08G01022.1/AE09G00415.1/AE09G00569.1/AE11G01584.1/AE23G00011.1/AE23G00013.1/AE23G00015.1	11
GO:0060548	negative regulation of cell death	11/732	87/12882	0.0100511	0.0746579	0.0600504	AE02G00374.1/AE04G02992.1/AE07G00937.1/AE07G00938.1/AE07G01174.1/AE12G00772.1/AE12G00778.1/AE12G00784.1/AE12G00806.1/AE12G00827.1/AE12G00848.1	11
GO:0010232	vascular transport	5/732	24/12882	0.0100704	0.0746579	0.0600504	AE05G00856.1/AE07G02070.1/AE07G02071.1/AE07G02086.1/AE07G02089.1	5
GO:0010233	phloem transport	5/732	24/12882	0.0100704	0.0746579	0.0600504	AE05G00856.1/AE07G02070.1/AE07G02071.1/AE07G02086.1/AE07G02089.1	5
GO:0030104	water homeostasis	5/732	24/12882	0.0100704	0.0746579	0.0600504	AE05G00856.1/AE07G02070.1/AE07G02071.1/AE07G02086.1/AE07G02089.1	5
GO:0071806	protein transmembrane transport	12/732	99/12882	0.0102062	0.075271	0.0605436	AE01G03657.1/AE03G02502.1/AE04G00102.1/AE04G00106.1/AE04G00357.1/AE05G01036.1/AE05G02201.1/AE05G02213.1/AE05G02221.1/AE06G00028.1/AE10G01452.1/AE11G00349.1	12
GO:0009910	negative regulation of flower development	10/732	76/12882	0.0105379	0.0773146	0.0621874	AE02G00156.1/AE05G00464.1/AE07G00741.1/AE07G00742.1/AE07G01140.1/AE11G00488.1/AE12G00867.1/AE12G00872.1/AE12G00873.1/AE12G01251.1	10
GO:0007094	mitotic spindle assembly checkpoint signaling	4/732	16/12882	0.0108723	0.0773624	0.0622258	AE01G03497.1/AE03G00675.1/AE08G00327.1/AE11G02625.1	4
GO:0009645	response to low light intensity stimulus	4/732	16/12882	0.0108723	0.0773624	0.0622258	AE10G00001.1/AE10G00003.1/AE10G00007.1/AE11G02721.1	4
GO:0031577	spindle checkpoint signaling	4/732	16/12882	0.0108723	0.0773624	0.0622258	AE01G03497.1/AE03G00675.1/AE08G00327.1/AE11G02625.1	4
GO:0048829	root cap development	4/732	16/12882	0.0108723	0.0773624	0.0622258	AE03G02156.1/AE10G00925.1/AE10G00927.1/AE10G00939.1	4
GO:0071173	spindle assembly checkpoint signaling	4/732	16/12882	0.0108723	0.0773624	0.0622258	AE01G03497.1/AE03G00675.1/AE08G00327.1/AE11G02625.1	4
GO:0071174	mitotic spindle checkpoint signaling	4/732	16/12882	0.0108723	0.0773624	0.0622258	AE01G03497.1/AE03G00675.1/AE08G00327.1/AE11G02625.1	4
GO:0048831	regulation of shoot system development	30/732	340/12882	0.0110889	0.0785098	0.0631486	AE01G00379.1/AE01G00388.1/AE01G02014.1/AE01G03325.1/AE01G03326.1/AE02G00156.1/AE05G00083.1/AE05G00084.1/AE05G00091.1/AE05G00095.1/AE05G00096.1/AE05G00464.1/AE07G00741.1/AE07G00742.1/AE07G01140.1/AE08G00203.1/AE08G00206.1/AE09G00415.1/AE09G00569.1/AE09G03454.1/AE11G00488.1/AE11G02501.1/AE12G00867.1/AE12G00872.1/AE12G00873.1/AE12G01251.1/AE23G00011.1/AE23G00013.1/AE23G00015.1/AE17G00002.1	30
GO:0010088	phloem development	6/732	34/12882	0.0113268	0.0797947	0.0641821	AE02G01524.1/AE04G01939.1/AE04G01940.1/AE08G00109.1/AE11G02600.1/AE11G02602.1	6
GO:0010150	leaf senescence	15/732	138/12882	0.0117367	0.0822733	0.0661758	AE01G03325.1/AE01G03326.1/AE02G01893.1/AE02G01894.1/AE02G01897.1/AE04G01013.1/AE04G01586.1/AE04G01590.1/AE09G00415.1/AE09G00569.1/AE11G01102.1/AE11G01880.1/AE23G00011.1/AE23G00013.1/AE23G00015.1	15
GO:0006312	mitotic recombination	5/732	25/12882	0.0120124	0.08338	0.067066	AE08G02397.1/AE10G02123.1/AE10G02126.1/AE12G01806.1/AE12G01810.1	5
GO:0010030	positive regulation of seed germination	5/732	25/12882	0.0120124	0.08338	0.067066	AE02G03002.1/AE03G02319.1/AE03G02320.1/AE03G02321.1/AE03G02322.1	5
GO:0009408	response to heat	20/732	205/12882	0.0128312	0.0886293	0.0712882	AE01G00795.1/AE01G01395.1/AE01G01918.1/AE01G03430.1/AE02G00352.1/AE02G00354.1/AE03G01358.1/AE03G02319.1/AE03G02320.1/AE03G02321.1/AE03G02322.1/AE04G03000.1/AE08G01022.1/AE08G01412.1/AE09G02679.1/AE09G03306.1/AE09G03533.1/AE09G03534.1/AE11G01584.1/AE24G00004.1	20
GO:0010584	pollen exine formation	6/732	35/12882	0.0130307	0.08957	0.0720449	AE05G02153.1/AE06G01311.1/AE08G01394.1/AE09G00120.1/AE09G00696.1/AE26G00017.1	6
GO:0006833	water transport	8/732	56/12882	0.0132307	0.0900703	0.0724472	AE04G02502.1/AE05G00856.1/AE05G01335.1/AE07G02070.1/AE07G02071.1/AE07G02086.1/AE07G02089.1/AE08G00516.1	8
GO:0042044	fluid transport	8/732	56/12882	0.0132307	0.0900703	0.0724472	AE04G02502.1/AE05G00856.1/AE05G01335.1/AE07G02070.1/AE07G02071.1/AE07G02086.1/AE07G02089.1/AE08G00516.1	8
GO:0006869	lipid transport	11/732	91/12882	0.0138583	0.0938915	0.0755208	AE01G01913.1/AE03G01321.1/AE03G02242.1/AE03G02255.1/AE07G00408.1/AE07G00442.1/AE07G00446.1/AE09G03542.1/AE10G02268.1/AE12G01646.1/AE24G00009.1	11
GO:0015807	L-amino acid transport	5/732	26/12882	0.0141936	0.0948022	0.0762533	AE08G02682.1/AE08G02685.1/AE08G02688.1/AE08G02690.1/AE08G02694.1	5
GO:1902475	L-alpha-amino acid transmembrane transport	5/732	26/12882	0.0141936	0.0948022	0.0762533	AE08G02682.1/AE08G02685.1/AE08G02688.1/AE08G02690.1/AE08G02694.1	5
GO:1903959	regulation of anion transmembrane transport	5/732	26/12882	0.0141936	0.0948022	0.0762533	AE03G02089.1/AE04G02239.1/AE04G02246.1/AE10G00887.1/AE10G00893.1	5
GO:0044550	secondary metabolite biosynthetic process	20/732	208/12882	0.0148607	0.098792	0.0794625	AE01G03325.1/AE01G03326.1/AE02G00341.1/AE02G00343.1/AE03G02437.1/AE04G00497.1/AE04G02643.1/AE04G03009.1/AE05G01561.1/AE06G00732.1/AE06G02270.1/AE06G02295.1/AE06G02316.1/AE06G02317.1/AE06G02320.1/AE09G00415.1/AE09G00569.1/AE23G00011.1/AE23G00013.1/AE23G00015.1	20
GO:0000377	RNA splicing, via transesterification reactions with bulged adenosine as nucleophile	18/732	182/12882	0.0155261	0.102734	0.0826329	AE02G01946.1/AE02G02052.1/AE02G02054.1/AE03G00418.1/AE04G01144.1/AE04G02097.1/AE04G02696.1/AE06G02385.1/AE07G00331.1/AE07G01283.1/AE09G01921.1/AE09G01951.1/AE09G01989.1/AE11G02549.1/AE11G02553.1/AE12G01773.1/AE12G02182.1/AE21G00013.1	18
GO:0000398	mRNA splicing, via spliceosome	16/732	156/12882	0.0158859	0.104625	0.0841543	AE02G01946.1/AE02G02052.1/AE02G02054.1/AE03G00418.1/AE04G01144.1/AE04G02097.1/AE04G02696.1/AE06G02385.1/AE07G00331.1/AE07G01283.1/AE09G01921.1/AE09G01951.1/AE09G01989.1/AE12G01773.1/AE12G02182.1/AE21G00013.1	16
GO:0009970	cellular response to sulfate starvation	3/732	10/12882	0.0162329	0.105925	0.0851998	AE05G01209.1/AE06G00682.1/AE06G00683.1	3
GO:0060148	positive regulation of posttranscriptional gene silencing	3/732	10/12882	0.0162329	0.105925	0.0851998	AE09G01989.1/AE12G02182.1/AE21G00013.1	3
GO:1901605	alpha-amino acid metabolic process	20/732	210/12882	0.0163485	0.10619	0.0854132	AE01G03325.1/AE01G03326.1/AE02G00604.1/AE02G00612.1/AE02G00616.1/AE04G02784.1/AE05G02071.1/AE05G02080.1/AE07G00515.1/AE07G00517.1/AE08G01083.1/AE09G00415.1/AE09G00569.1/AE11G01510.1/AE12G01547.1/AE23G00011.1/AE23G00013.1/AE23G00015.1/AE27G00002.1/AE18G00031.1	20
GO:0032273	positive regulation of protein polymerization	5/732	27/12882	0.0166255	0.107497	0.086464	AE02G00592.1/AE04G02793.1/AE08G00211.1/AE11G02495.1/AE17G00007.1	5
GO:0006595	polyamine metabolic process	4/732	18/12882	0.0167038	0.107512	0.0864762	AE07G02216.1/AE12G02176.1/AE12G02177.1/AE21G00008.1	4
GO:0010103	stomatal complex morphogenesis	6/732	37/12882	0.0169611	0.108674	0.087411	AE01G00600.1/AE02G01872.1/AE04G01604.1/AE09G00944.1/AE09G00959.1/AE09G01984.1	6
GO:0000375	RNA splicing, via transesterification reactions	18/732	184/12882	0.0171902	0.109646	0.0881925	AE02G01946.1/AE02G02052.1/AE02G02054.1/AE03G00418.1/AE04G01144.1/AE04G02097.1/AE04G02696.1/AE06G02385.1/AE07G00331.1/AE07G01283.1/AE09G01921.1/AE09G01951.1/AE09G01989.1/AE11G02549.1/AE11G02553.1/AE12G01773.1/AE12G02182.1/AE21G00013.1	18
GO:0009742	brassinosteroid mediated signaling pathway	8/732	59/12882	0.0178112	0.11277	0.0907058	AE01G00285.1/AE05G00856.1/AE07G02070.1/AE07G02071.1/AE07G02086.1/AE07G02089.1/AE09G00233.1/AE12G02154.1	8
GO:0090693	plant organ senescence	15/732	145/12882	0.0178394	0.11277	0.0907058	AE01G03325.1/AE01G03326.1/AE02G01893.1/AE02G01894.1/AE02G01897.1/AE04G01013.1/AE04G01586.1/AE04G01590.1/AE09G00415.1/AE09G00569.1/AE11G01102.1/AE11G01880.1/AE23G00011.1/AE23G00013.1/AE23G00015.1	15
GO:0009685	gibberellin metabolic process	9/732	71/12882	0.0186523	0.117385	0.0944176	AE02G00352.1/AE02G00354.1/AE04G03000.1/AE05G01760.1/AE05G01761.1/AE06G00320.1/AE06G02341.1/AE06G02343.1/AE08G00611.1	9
GO:0033365	protein localization to organelle	29/732	340/12882	0.0188611	0.117766	0.0947241	AE01G01255.1/AE01G01258.1/AE01G01265.1/AE01G03657.1/AE02G01603.1/AE03G02118.1/AE03G02120.1/AE03G02502.1/AE04G00102.1/AE04G00106.1/AE04G00357.1/AE04G01878.1/AE05G01036.1/AE05G02201.1/AE05G02213.1/AE05G02221.1/AE06G00028.1/AE06G00616.1/AE08G00031.1/AE08G00056.1/AE08G00571.1/AE08G00575.1/AE10G01452.1/AE10G02123.1/AE10G02126.1/AE11G00349.1/AE11G02062.1/AE11G02643.1/AE11G02660.1	29
GO:0031047	gene silencing by RNA	15/732	146/12882	0.0188792	0.117766	0.0947241	AE01G01918.1/AE02G01946.1/AE04G02097.1/AE04G02696.1/AE05G01334.1/AE06G00782.1/AE07G00331.1/AE07G01283.1/AE09G01989.1/AE09G03533.1/AE09G03534.1/AE12G01773.1/AE12G02182.1/AE21G00013.1/AE24G00004.1	15
GO:0006357	regulation of transcription by RNA polymerase II	35/732	428/12882	0.019131	0.118814	0.0955668	AE01G00544.1/AE01G02972.1/AE01G03496.1/AE02G00136.1/AE02G01893.1/AE02G01894.1/AE02G01897.1/AE02G02645.1/AE02G02647.1/AE02G02706.1/AE03G01875.1/AE03G01877.1/AE04G00768.1/AE04G00924.1/AE04G01586.1/AE04G01590.1/AE04G03219.1/AE07G01811.1/AE08G01022.1/AE09G00396.1/AE09G00398.1/AE09G00925.1/AE09G00926.1/AE09G01989.1/AE09G02074.1/AE09G02078.1/AE09G02082.1/AE10G00734.1/AE11G01584.1/AE11G01880.1/AE12G0203…	35
GO:0035195	gene silencing by miRNA	8/732	60/12882	0.0195636	0.12097	0.0973011	AE01G01918.1/AE05G01334.1/AE06G00782.1/AE07G00331.1/AE09G03533.1/AE09G03534.1/AE12G01773.1/AE24G00004.1	8
GO:2000030	regulation of response to red or far red light	7/732	49/12882	0.0199071	0.122558	0.0985789	AE01G03440.1/AE02G03209.1/AE02G03215.1/AE03G02142.1/AE04G00308.1/AE10G00918.1/AE10G00932.1	7
GO:0000038	very long-chain fatty acid metabolic process	4/732	19/12882	0.0202287	0.122935	0.0988816	AE03G00186.1/AE03G00188.1/AE05G00667.1/AE05G00676.1	4
GO:0034755	iron ion transmembrane transport	4/732	19/12882	0.0202287	0.122935	0.0988816	AE10G01132.1/AE10G01133.1/AE10G01137.1/AE10G01139.1	4
GO:2000117	negative regulation of cysteine-type endopeptidase activity	4/732	19/12882	0.0202287	0.122935	0.0988816	AE03G02319.1/AE03G02320.1/AE03G02321.1/AE03G02322.1	4
GO:0035194	post-transcriptional gene silencing by RNA	12/732	109/12882	0.0207569	0.125606	0.10103	AE01G01918.1/AE02G01946.1/AE04G02097.1/AE04G02696.1/AE05G01334.1/AE06G00782.1/AE07G00331.1/AE07G01283.1/AE09G03533.1/AE09G03534.1/AE12G01773.1/AE24G00004.1	12
GO:0018342	protein prenylation	3/732	11/12882	0.0213924	0.126469	0.101724	AE11G01948.1/AE11G01961.1/AE11G01967.1	3
GO:0048577	negative regulation of short-day photoperiodism, flowering	3/732	11/12882	0.0213924	0.126469	0.101724	AE07G00741.1/AE07G00742.1/AE12G01251.1	3
GO:0097354	prenylation	3/732	11/12882	0.0213924	0.126469	0.101724	AE11G01948.1/AE11G01961.1/AE11G01967.1	3
GO:1902446	regulation of shade avoidance	3/732	11/12882	0.0213924	0.126469	0.101724	AE02G03209.1/AE02G03215.1/AE04G00308.1	3
GO:1903798	regulation of production of miRNAs involved in gene silencing by miRNA	3/732	11/12882	0.0213924	0.126469	0.101724	AE09G01989.1/AE12G02182.1/AE21G00013.1	3
GO:0071367	cellular response to brassinosteroid stimulus	8/732	61/12882	0.0214355	0.126469	0.101724	AE01G00285.1/AE05G00856.1/AE07G02070.1/AE07G02071.1/AE07G02086.1/AE07G02089.1/AE09G00233.1/AE12G02154.1	8
GO:0097164	ammonium ion metabolic process	6/732	39/12882	0.0216383	0.127136	0.102261	AE07G02216.1/AE08G01014.1/AE11G01595.1/AE12G02176.1/AE12G02177.1/AE21G00008.1	6
GO:0006338	chromatin remodeling	9/732	73/12882	0.0220109	0.128499	0.103357	AE01G00544.1/AE02G02417.1/AE04G01353.1/AE04G01357.1/AE08G01022.1/AE09G02074.1/AE09G02078.1/AE09G02082.1/AE11G01584.1	9
GO:0000413	protein peptidyl-prolyl isomerization	7/732	50/12882	0.0220518	0.128499	0.103357	AE01G00285.1/AE03G00186.1/AE03G00188.1/AE07G00259.1/AE09G00233.1/AE12G01838.1/AE12G02154.1	7
GO:0072488	ammonium transmembrane transport	5/732	29/12882	0.0222837	0.129318	0.104016	AE03G00102.1/AE03G02242.1/AE03G02255.1/AE06G02773.1/AE11G00182.1	5
GO:0051049	regulation of transport	23/732	260/12882	0.0234269	0.135318	0.108842	AE01G00379.1/AE01G00388.1/AE01G00544.1/AE01G03657.1/AE03G02089.1/AE04G00082.1/AE04G02239.1/AE04G02246.1/AE05G00464.1/AE07G01140.1/AE08G00830.1/AE09G02078.1/AE09G02082.1/AE10G00887.1/AE10G00893.1/AE11G00349.1/AE11G00488.1/AE11G01787.1/AE11G01800.1/AE11G01806.1/AE12G00867.1/AE12G00872.1/AE12G00873.1	23
GO:0007568	aging	17/732	177/12882	0.0236982	0.135318	0.108842	AE01G03325.1/AE01G03326.1/AE02G01893.1/AE02G01894.1/AE02G01897.1/AE04G01013.1/AE04G01586.1/AE04G01590.1/AE09G00415.1/AE09G00569.1/AE10G02123.1/AE10G02126.1/AE11G01102.1/AE11G01880.1/AE23G00011.1/AE23G00013.1/AE23G00015.1	17
GO:0045841	negative regulation of mitotic metaphase/anaphase transition	4/732	20/12882	0.0241776	0.135318	0.108842	AE01G03497.1/AE03G00675.1/AE08G00327.1/AE11G02625.1	4
GO:0046685	response to arsenic-containing substance	4/732	20/12882	0.0241776	0.135318	0.108842	AE11G01813.1/AE12G00517.1/AE12G00521.1/AE12G00522.1	4
GO:0061061	muscle structure development	4/732	20/12882	0.0241776	0.135318	0.108842	AE01G02472.1/AE02G01208.1/AE04G02290.1/AE09G01677.1	4
GO:0080186	developmental vegetative growth	4/732	20/12882	0.0241776	0.135318	0.108842	AE08G00203.1/AE08G00206.1/AE11G02501.1/AE17G00002.1	4
GO:1902100	negative regulation of metaphase/anaphase transition of cell cycle	4/732	20/12882	0.0241776	0.135318	0.108842	AE01G03497.1/AE03G00675.1/AE08G00327.1/AE11G02625.1	4
GO:1905819	negative regulation of chromosome separation	4/732	20/12882	0.0241776	0.135318	0.108842	AE01G03497.1/AE03G00675.1/AE08G00327.1/AE11G02625.1	4
GO:2000816	negative regulation of mitotic sister chromatid separation	4/732	20/12882	0.0241776	0.135318	0.108842	AE01G03497.1/AE03G00675.1/AE08G00327.1/AE11G02625.1	4
GO:0032102	negative regulation of response to external stimulus	6/732	40/12882	0.024274	0.135323	0.108846	AE01G03657.1/AE02G00580.1/AE02G00583.1/AE04G02803.1/AE11G00349.1/AE12G00870.1	6
GO:0015696	ammonium transport	5/732	30/12882	0.0255282	0.140787	0.113241	AE03G00102.1/AE03G02242.1/AE03G02255.1/AE06G02773.1/AE11G00182.1	5
GO:0071941	nitrogen cycle metabolic process	5/732	30/12882	0.0255282	0.140787	0.113241	AE02G00604.1/AE02G00612.1/AE02G00616.1/AE04G02784.1/AE27G00002.1	5
GO:0009110	vitamin biosynthetic process	8/732	63/12882	0.0255525	0.140787	0.113241	AE01G00118.1/AE01G00121.1/AE01G03570.1/AE01G03572.1/AE03G01655.1/AE03G02250.1/AE03G02265.1/AE10G00599.1	8
GO:0021700	developmental maturation	19/732	207/12882	0.0266511	0.146271	0.117652	AE01G00163.1/AE01G01913.1/AE03G01864.1/AE03G02039.1/AE03G02042.1/AE07G00331.1/AE07G02340.1/AE08G01022.1/AE09G00696.1/AE09G03542.1/AE09G03824.1/AE09G03830.1/AE10G00845.1/AE10G02123.1/AE10G02126.1/AE11G01584.1/AE12G01773.1/AE12G02081.1/AE24G00009.1	19
GO:0032101	regulation of response to external stimulus	16/732	166/12882	0.0268446	0.146649	0.117956	AE01G00544.1/AE01G01918.1/AE01G03657.1/AE02G00580.1/AE02G00583.1/AE04G02803.1/AE07G00353.1/AE09G02074.1/AE09G02078.1/AE09G02082.1/AE09G03533.1/AE09G03534.1/AE11G00349.1/AE12G00870.1/AE12G01744.1/AE24G00004.1	16
GO:0050777	negative regulation of immune response	6/732	41/12882	0.027116	0.146649	0.117956	AE02G00580.1/AE02G00583.1/AE04G02803.1/AE07G00937.1/AE07G00938.1/AE12G00870.1	6
GO:0009683	indoleacetic acid metabolic process	3/732	12/12882	0.0273413	0.146649	0.117956	AE05G01209.1/AE06G00682.1/AE06G00683.1	3
GO:0009684	indoleacetic acid biosynthetic process	3/732	12/12882	0.0273413	0.146649	0.117956	AE05G01209.1/AE06G00682.1/AE06G00683.1	3
GO:0010371	regulation of gibberellin biosynthetic process	3/732	12/12882	0.0273413	0.146649	0.117956	AE02G00352.1/AE02G00354.1/AE04G03000.1	3
GO:1901403	positive regulation of tetrapyrrole metabolic process	3/732	12/12882	0.0273413	0.146649	0.117956	AE05G00370.1/AE05G00387.1/AE10G00378.1	3
GO:0000272	polysaccharide catabolic process	8/732	64/12882	0.0278049	0.14746	0.118608	AE02G02088.1/AE04G00704.1/AE08G01419.1/AE11G01130.1/AE11G01138.1/AE11G01143.1/AE11G01146.1/AE14G00027.1	8
GO:0043401	steroid hormone mediated signaling pathway	8/732	64/12882	0.0278049	0.14746	0.118608	AE01G00285.1/AE05G00856.1/AE07G02070.1/AE07G02071.1/AE07G02086.1/AE07G02089.1/AE09G00233.1/AE12G02154.1	8
GO:0071383	cellular response to steroid hormone stimulus	8/732	64/12882	0.0278049	0.14746	0.118608	AE01G00285.1/AE05G00856.1/AE07G02070.1/AE07G02071.1/AE07G02086.1/AE07G02089.1/AE09G00233.1/AE12G02154.1	8
GO:0043900	obsolete regulation of multi-organism process	20/732	223/12882	0.0290514	0.150179	0.120795	AE01G00544.1/AE01G01918.1/AE01G03657.1/AE02G00580.1/AE02G00583.1/AE03G01864.1/AE03G02039.1/AE03G02042.1/AE04G02803.1/AE08G01022.1/AE09G02074.1/AE09G02078.1/AE09G02082.1/AE09G03533.1/AE09G03534.1/AE10G00845.1/AE11G00349.1/AE11G01584.1/AE12G00870.1/AE24G00004.1	20
GO:0005983	starch catabolic process	5/732	31/12882	0.02906	0.150179	0.120795	AE08G01419.1/AE11G01130.1/AE11G01138.1/AE11G01143.1/AE11G01146.1	5
GO:0006119	oxidative phosphorylation	5/732	31/12882	0.02906	0.150179	0.120795	AE01G03535.1/AE02G01532.1/AE04G01926.1/AE09G00121.1/AE26G00019.1	5
GO:0007369	gastrulation	5/732	31/12882	0.02906	0.150179	0.120795	AE05G00856.1/AE07G02070.1/AE07G02071.1/AE07G02086.1/AE07G02089.1	5
GO:0042773	ATP synthesis coupled electron transport	5/732	31/12882	0.02906	0.150179	0.120795	AE01G03535.1/AE02G01532.1/AE04G01926.1/AE09G00121.1/AE26G00019.1	5
GO:0042775	mitochondrial ATP synthesis coupled electron transport	5/732	31/12882	0.02906	0.150179	0.120795	AE01G03535.1/AE02G01532.1/AE04G01926.1/AE09G00121.1/AE26G00019.1	5
GO:1905421	regulation of plant organ morphogenesis	5/732	31/12882	0.02906	0.150179	0.120795	AE05G00856.1/AE07G02070.1/AE07G02071.1/AE07G02086.1/AE07G02089.1	5
GO:0006638	neutral lipid metabolic process	6/732	42/12882	0.0301697	0.153779	0.123691	AE02G01368.1/AE03G01462.1/AE04G02080.1/AE07G02340.1/AE10G00487.1/AE12G02081.1	6
GO:0006639	acylglycerol metabolic process	6/732	42/12882	0.0301697	0.153779	0.123691	AE02G01368.1/AE03G01462.1/AE04G02080.1/AE07G02340.1/AE10G00487.1/AE12G02081.1	6
GO:0035967	cellular response to topologically incorrect protein	6/732	42/12882	0.0301697	0.153779	0.123691	AE01G00795.1/AE01G02472.1/AE02G01208.1/AE04G02290.1/AE09G01677.1/AE09G03306.1	6
GO:0048545	response to steroid hormone	8/732	65/12882	0.0301911	0.153779	0.123691	AE01G00285.1/AE05G00856.1/AE07G02070.1/AE07G02071.1/AE07G02086.1/AE07G02089.1/AE09G00233.1/AE12G02154.1	8
GO:0009404	toxin metabolic process	7/732	54/12882	0.0322224	0.162373	0.130604	AE01G03325.1/AE01G03326.1/AE09G00415.1/AE09G00569.1/AE23G00011.1/AE23G00013.1/AE23G00015.1	7
GO:0046835	carbohydrate phosphorylation	7/732	54/12882	0.0322224	0.162373	0.130604	AE06G01832.1/AE06G01875.1/AE08G01419.1/AE11G01130.1/AE11G01138.1/AE11G01143.1/AE11G01146.1	7
GO:0072528	pyrimidine-containing compound biosynthetic process	7/732	54/12882	0.0322224	0.162373	0.130604	AE01G00118.1/AE01G00121.1/AE03G01655.1/AE10G00599.1/AE11G02353.1/AE11G02354.1/AE11G02355.1	7
GO:0002831	regulation of response to biotic stimulus	14/732	143/12882	0.0327869	0.164632	0.13242	AE01G00544.1/AE01G01918.1/AE01G03657.1/AE02G00580.1/AE02G00583.1/AE04G02803.1/AE09G02074.1/AE09G02078.1/AE09G02082.1/AE09G03533.1/AE09G03534.1/AE11G00349.1/AE12G00870.1/AE24G00004.1	14
GO:0006084	acetyl-CoA metabolic process	4/732	22/12882	0.0333842	0.164711	0.132484	AE11G01813.1/AE12G00517.1/AE12G00521.1/AE12G00522.1	4
GO:0033048	negative regulation of mitotic sister chromatid segregation	4/732	22/12882	0.0333842	0.164711	0.132484	AE01G03497.1/AE03G00675.1/AE08G00327.1/AE11G02625.1	4
GO:0035510	DNA dealkylation	4/732	22/12882	0.0333842	0.164711	0.132484	AE01G03496.1/AE09G00396.1/AE09G00398.1/AE25G00010.1	4
GO:0045815	positive regulation of gene expression, epigenetic	4/732	22/12882	0.0333842	0.164711	0.132484	AE01G03496.1/AE09G00396.1/AE09G00398.1/AE25G00010.1	4
GO:0080111	DNA demethylation	4/732	22/12882	0.0333842	0.164711	0.132484	AE01G03496.1/AE09G00396.1/AE09G00398.1/AE25G00010.1	4
GO:0006403	RNA localization	11/732	104/12882	0.0338454	0.165244	0.132912	AE05G00464.1/AE07G00331.1/AE07G01140.1/AE09G01989.1/AE11G00488.1/AE12G00867.1/AE12G00872.1/AE12G00873.1/AE12G01773.1/AE12G02182.1/AE21G00013.1	11
GO:0006490	oligosaccharide-lipid intermediate biosynthetic process	3/732	13/12882	0.0340757	0.165244	0.132912	AE02G00702.1/AE02G01877.1/AE04G02545.1	3
GO:0009704	de-etiolation	3/732	13/12882	0.0340757	0.165244	0.132912	AE01G00285.1/AE09G00233.1/AE12G02154.1	3
GO:0010412	mannan metabolic process	3/732	13/12882	0.0340757	0.165244	0.132912	AE02G02088.1/AE04G00704.1/AE14G00027.1	3
GO:0055069	zinc ion homeostasis	3/732	13/12882	0.0340757	0.165244	0.132912	AE08G00588.1/AE08G00592.1/AE11G02039.1	3
GO:1901615	organic hydroxy compound metabolic process	23/732	270/12882	0.0342165	0.16536	0.133006	AE01G03570.1/AE01G03572.1/AE03G02437.1/AE04G00946.1/AE04G02627.1/AE04G02628.1/AE05G01561.1/AE06G01958.1/AE06G02147.1/AE06G02270.1/AE06G02295.1/AE06G02316.1/AE06G02317.1/AE06G02320.1/AE08G00294.1/AE08G01022.1/AE09G02034.1/AE09G03152.1/AE09G03167.1/AE10G01338.1/AE11G01584.1/AE12G01631.1/AE12G01633.1	23
GO:0035196	production of miRNAs involved in gene silencing by miRNA	6/732	44/12882	0.0369314	0.177874	0.143071	AE01G01918.1/AE07G00331.1/AE09G03533.1/AE09G03534.1/AE12G01773.1/AE24G00004.1	6
GO:0071695	anatomical structure maturation	16/732	173/12882	0.0373436	0.178668	0.14371	AE01G00163.1/AE01G01913.1/AE03G01864.1/AE03G02039.1/AE03G02042.1/AE07G00331.1/AE08G01022.1/AE09G03542.1/AE09G03824.1/AE09G03830.1/AE10G00845.1/AE10G02123.1/AE10G02126.1/AE11G01584.1/AE12G01773.1/AE24G00009.1	16
GO:0016441	posttranscriptional gene silencing	12/732	119/12882	0.0378267	0.178668	0.14371	AE01G01918.1/AE02G01946.1/AE04G02097.1/AE04G02696.1/AE05G01334.1/AE06G00782.1/AE07G00331.1/AE07G01283.1/AE09G03533.1/AE09G03534.1/AE12G01773.1/AE24G00004.1	12
GO:0009753	response to jasmonic acid	21/732	244/12882	0.03794	0.178668	0.14371	AE01G01083.1/AE01G01918.1/AE01G03175.1/AE02G02002.1/AE05G01125.1/AE05G01126.1/AE07G02216.1/AE08G00203.1/AE08G00206.1/AE09G03533.1/AE09G03534.1/AE10G00362.1/AE10G01656.1/AE11G01555.1/AE11G01559.1/AE11G02501.1/AE12G02176.1/AE12G02177.1/AE21G00008.1/AE24G00004.1/AE17G00002.1	21
GO:0006766	vitamin metabolic process	8/732	68/12882	0.0381828	0.178668	0.14371	AE01G00118.1/AE01G00121.1/AE01G03570.1/AE01G03572.1/AE03G01655.1/AE03G02250.1/AE03G02265.1/AE10G00599.1	8
GO:0008380	RNA splicing	20/732	230/12882	0.0384165	0.178668	0.14371	AE02G01946.1/AE02G02052.1/AE02G02054.1/AE03G00418.1/AE04G01144.1/AE04G02097.1/AE04G02696.1/AE06G02385.1/AE07G00331.1/AE07G01283.1/AE09G01921.1/AE09G01951.1/AE09G01989.1/AE11G02549.1/AE11G02553.1/AE12G01773.1/AE12G02182.1/AE12G02251.1/AE12G02253.1/AE21G00013.1	20
GO:0006826	iron ion transport	4/732	23/12882	0.0386535	0.178668	0.14371	AE10G01132.1/AE10G01133.1/AE10G01137.1/AE10G01139.1	4
GO:0033046	negative regulation of sister chromatid segregation	4/732	23/12882	0.0386535	0.178668	0.14371	AE01G03497.1/AE03G00675.1/AE08G00327.1/AE11G02625.1	4
GO:0033866	nucleoside bisphosphate biosynthetic process	4/732	23/12882	0.0386535	0.178668	0.14371	AE11G01813.1/AE12G00517.1/AE12G00521.1/AE12G00522.1	4
GO:0034030	ribonucleoside bisphosphate biosynthetic process	4/732	23/12882	0.0386535	0.178668	0.14371	AE11G01813.1/AE12G00517.1/AE12G00521.1/AE12G00522.1	4
GO:0034033	purine nucleoside bisphosphate biosynthetic process	4/732	23/12882	0.0386535	0.178668	0.14371	AE11G01813.1/AE12G00517.1/AE12G00521.1/AE12G00522.1	4
GO:0051985	negative regulation of chromosome segregation	4/732	23/12882	0.0386535	0.178668	0.14371	AE01G03497.1/AE03G00675.1/AE08G00327.1/AE11G02625.1	4
GO:0006913	nucleocytoplasmic transport	15/732	160/12882	0.0387366	0.178668	0.14371	AE01G01255.1/AE01G01258.1/AE01G01265.1/AE02G01603.1/AE04G01878.1/AE05G00464.1/AE07G00331.1/AE07G01140.1/AE08G00031.1/AE11G00488.1/AE11G02660.1/AE12G00867.1/AE12G00872.1/AE12G00873.1/AE12G01773.1	15
GO:0051169	nuclear transport	15/732	160/12882	0.0387366	0.178668	0.14371	AE01G01255.1/AE01G01258.1/AE01G01265.1/AE02G01603.1/AE04G01878.1/AE05G00464.1/AE07G00331.1/AE07G01140.1/AE08G00031.1/AE11G00488.1/AE11G02660.1/AE12G00867.1/AE12G00872.1/AE12G00873.1/AE12G01773.1	15
GO:0062012	regulation of small molecule metabolic process	10/732	94/12882	0.0404476	0.184478	0.148383	AE02G00352.1/AE02G00354.1/AE02G01368.1/AE03G01462.1/AE04G02080.1/AE04G03000.1/AE05G00370.1/AE05G00387.1/AE10G00378.1/AE10G00487.1	10
GO:0033865	nucleoside bisphosphate metabolic process	6/732	45/12882	0.0406476	0.184478	0.148383	AE04G00497.1/AE06G00732.1/AE11G01813.1/AE12G00517.1/AE12G00521.1/AE12G00522.1	6
GO:0033875	ribonucleoside bisphosphate metabolic process	6/732	45/12882	0.0406476	0.184478	0.148383	AE04G00497.1/AE06G00732.1/AE11G01813.1/AE12G00517.1/AE12G00521.1/AE12G00522.1	6
GO:0034032	purine nucleoside bisphosphate metabolic process	6/732	45/12882	0.0406476	0.184478	0.148383	AE04G00497.1/AE06G00732.1/AE11G01813.1/AE12G00517.1/AE12G00521.1/AE12G00522.1	6
GO:0046890	regulation of lipid biosynthetic process	6/732	45/12882	0.0406476	0.184478	0.148383	AE02G00352.1/AE02G00354.1/AE04G03000.1/AE05G00370.1/AE05G00387.1/AE10G00378.1	6
GO:0044743	protein transmembrane import into intracellular organelle	8/732	69/12882	0.0411338	0.186088	0.149678	AE01G03657.1/AE05G01036.1/AE05G02201.1/AE05G02213.1/AE05G02221.1/AE06G00028.1/AE10G01452.1/AE11G00349.1	8
GO:0010305	leaf vascular tissue pattern formation	5/732	34/12882	0.0414389	0.186337	0.149878	AE05G00856.1/AE07G02070.1/AE07G02071.1/AE07G02086.1/AE07G02089.1	5
GO:0019856	pyrimidine nucleobase biosynthetic process	3/732	14/12882	0.0415837	0.186337	0.149878	AE11G02353.1/AE11G02354.1/AE11G02355.1	3
GO:1902930	regulation of alcohol biosynthetic process	3/732	14/12882	0.0415837	0.186337	0.149878	AE05G00370.1/AE05G00387.1/AE10G00378.1	3
GO:0006790	sulfur compound metabolic process	23/732	276/12882	0.0422698	0.188814	0.151871	AE01G00118.1/AE01G00121.1/AE01G03325.1/AE01G03326.1/AE03G01655.1/AE04G00497.1/AE05G01209.1/AE06G00682.1/AE06G00683.1/AE06G00732.1/AE08G01083.1/AE09G00415.1/AE09G00569.1/AE10G00599.1/AE11G01510.1/AE11G01813.1/AE12G00517.1/AE12G00521.1/AE12G00522.1/AE23G00011.1/AE23G00013.1/AE23G00015.1/AE18G00031.1	23
GO:2001251	negative regulation of chromosome organization	8/732	70/12882	0.0442323	0.194514	0.156456	AE01G03496.1/AE01G03497.1/AE03G00675.1/AE08G00327.1/AE09G00396.1/AE09G00398.1/AE11G02625.1/AE25G00010.1	8
GO:0006515	protein quality control for misfolded or incompletely synthesized proteins	4/732	24/12882	0.0443701	0.194514	0.156456	AE01G02472.1/AE02G01208.1/AE04G02290.1/AE09G01677.1	4
GO:0016925	protein sumoylation	4/732	24/12882	0.0443701	0.194514	0.156456	AE03G02179.1/AE05G02126.1/AE10G00964.1/AE10G00966.1	4
GO:0033260	nuclear DNA replication	4/732	24/12882	0.0443701	0.194514	0.156456	AE05G00090.1/AE09G03174.1/AE10G02123.1/AE10G02126.1	4
GO:0071218	cellular response to misfolded protein	4/732	24/12882	0.0443701	0.194514	0.156456	AE01G02472.1/AE02G01208.1/AE04G02290.1/AE09G01677.1	4
GO:2000116	regulation of cysteine-type endopeptidase activity	4/732	24/12882	0.0443701	0.194514	0.156456	AE03G02319.1/AE03G02320.1/AE03G02321.1/AE03G02322.1	4
GO:1900424	regulation of defense response to bacterium	6/732	46/12882	0.044592	0.194883	0.156753	AE01G03657.1/AE02G00580.1/AE02G00583.1/AE04G02803.1/AE11G00349.1/AE12G00870.1	6
GO:0032880	regulation of protein localization	11/732	110/12882	0.0478635	0.208538	0.167736	AE04G00082.1/AE05G00464.1/AE07G01140.1/AE08G00830.1/AE11G00488.1/AE11G01787.1/AE11G01800.1/AE11G01806.1/AE12G00867.1/AE12G00872.1/AE12G00873.1	11
GO:0045333	cellular respiration	9/732	84/12882	0.0484359	0.210384	0.169221	AE01G03535.1/AE02G01532.1/AE03G01080.1/AE03G01087.1/AE04G01926.1/AE04G02627.1/AE04G02628.1/AE09G00121.1/AE26G00019.1	9
GO:0010374	stomatal complex development	7/732	59/12882	0.0488057	0.211342	0.169991	AE01G00600.1/AE01G03042.1/AE02G01872.1/AE04G01604.1/AE09G00944.1/AE09G00959.1/AE09G01984.1	7
GO:0009595	detection of biotic stimulus	3/732	15/12882	0.0498467	0.211889	0.170431	AE03G02089.1/AE10G00887.1/AE10G00893.1	3
GO:0016045	detection of bacterium	3/732	15/12882	0.0498467	0.211889	0.170431	AE03G02089.1/AE10G00887.1/AE10G00893.1	3
GO:0030497	fatty acid elongation	3/732	15/12882	0.0498467	0.211889	0.170431	AE08G01393.1/AE11G01171.1/AE14G00014.1	3
GO:0032544	plastid translation	3/732	15/12882	0.0498467	0.211889	0.170431	AE07G02214.1/AE12G02180.1/AE21G00011.1	3
GO:0098543	detection of other organism	3/732	15/12882	0.0498467	0.211889	0.170431	AE03G02089.1/AE10G00887.1/AE10G00893.1	3
GO:0098581	detection of external biotic stimulus	3/732	15/12882	0.0498467	0.211889	0.170431	AE03G02089.1/AE10G00887.1/AE10G00893.1	3
GO:0072594	establishment of protein localization to organelle	23/732	281/12882	0.0499795	0.211889	0.170431	AE01G01255.1/AE01G01258.1/AE01G01265.1/AE01G03657.1/AE02G01603.1/AE03G02502.1/AE04G00102.1/AE04G00106.1/AE04G00357.1/AE04G01878.1/AE05G01036.1/AE05G02201.1/AE05G02213.1/AE05G02221.1/AE06G00028.1/AE08G00031.1/AE08G00056.1/AE10G01452.1/AE10G02123.1/AE10G02126.1/AE11G00349.1/AE11G02643.1/AE11G02660.1	23
GO:1901661	quinone metabolic process	4/732	25/12882	0.0505335	0.212963	0.171295	AE03G02250.1/AE03G02265.1/AE10G00511.1/AE10G00515.1	4
GO:1901663	quinone biosynthetic process	4/732	25/12882	0.0505335	0.212963	0.171295	AE03G02250.1/AE03G02265.1/AE10G00511.1/AE10G00515.1	4
GO:1902905	positive regulation of supramolecular fiber organization	5/732	36/12882	0.0512167	0.215201	0.173095	AE02G00592.1/AE04G02793.1/AE08G00211.1/AE11G02495.1/AE17G00007.1	5
GO:0017038	protein import	15/732	167/12882	0.0529464	0.221811	0.178412	AE01G01255.1/AE01G01258.1/AE01G01265.1/AE01G03657.1/AE02G01603.1/AE04G01878.1/AE05G01036.1/AE05G02201.1/AE05G02213.1/AE05G02221.1/AE06G00028.1/AE08G00031.1/AE10G01452.1/AE11G00349.1/AE11G02660.1	15
GO:0060341	regulation of cellular localization	11/732	112/12882	0.0533015	0.22264	0.179079	AE04G00082.1/AE05G00464.1/AE07G01140.1/AE08G00830.1/AE11G00488.1/AE11G01787.1/AE11G01800.1/AE11G01806.1/AE12G00867.1/AE12G00872.1/AE12G00873.1	11
GO:1901136	carbohydrate derivative catabolic process	5/732	37/12882	0.0565691	0.235594	0.189498	AE04G01013.1/AE05G01209.1/AE06G00682.1/AE06G00683.1/AE11G01102.1	5
GO:0051788	response to misfolded protein	4/732	26/12882	0.0571407	0.235893	0.189738	AE01G02472.1/AE02G01208.1/AE04G02290.1/AE09G01677.1	4
GO:0060969	negative regulation of gene silencing	4/732	26/12882	0.0571407	0.235893	0.189738	AE01G03496.1/AE09G00396.1/AE09G00398.1/AE25G00010.1	4
GO:0071732	cellular response to nitric oxide	4/732	26/12882	0.0571407	0.235893	0.189738	AE10G01132.1/AE10G01133.1/AE10G01137.1/AE10G01139.1	4
GO:0010208	pollen wall assembly	6/732	49/12882	0.0578168	0.236615	0.190319	AE05G02153.1/AE06G01311.1/AE08G01394.1/AE09G00120.1/AE09G00696.1/AE26G00017.1	6
GO:0042180	cellular ketone metabolic process	6/732	49/12882	0.0578168	0.236615	0.190319	AE03G02250.1/AE03G02265.1/AE08G01014.1/AE10G00511.1/AE10G00515.1/AE11G01595.1	6
GO:0085029	extracellular matrix assembly	6/732	49/12882	0.0578168	0.236615	0.190319	AE05G02153.1/AE06G01311.1/AE08G01394.1/AE09G00120.1/AE09G00696.1/AE26G00017.1	6
GO:0006863	purine nucleobase transport	3/732	16/12882	0.0588408	0.237375	0.19093	AE11G02353.1/AE11G02354.1/AE11G02355.1	3
GO:0007600	sensory perception	3/732	16/12882	0.0588408	0.237375	0.19093	AE11G01948.1/AE11G01961.1/AE11G01967.1	3
GO:0009083	branched-chain amino acid catabolic process	3/732	16/12882	0.0588408	0.237375	0.19093	AE07G00515.1/AE07G00517.1/AE12G01547.1	3
GO:0033962	P-body assembly	3/732	16/12882	0.0588408	0.237375	0.19093	AE02G02052.1/AE02G02054.1/AE04G01144.1	3
GO:1904823	purine nucleobase transmembrane transport	3/732	16/12882	0.0588408	0.237375	0.19093	AE11G02353.1/AE11G02354.1/AE11G02355.1	3
GO:1901607	alpha-amino acid biosynthetic process	12/732	128/12882	0.0600673	0.241634	0.194357	AE01G03325.1/AE01G03326.1/AE02G00604.1/AE02G00612.1/AE02G00616.1/AE04G02784.1/AE09G00415.1/AE09G00569.1/AE23G00011.1/AE23G00013.1/AE23G00015.1/AE27G00002.1	12
GO:0006520	cellular amino acid metabolic process	25/732	317/12882	0.0606072	0.243115	0.195548	AE01G03325.1/AE01G03326.1/AE02G00604.1/AE02G00612.1/AE02G00616.1/AE03G01068.1/AE03G01069.1/AE03G01070.1/AE04G02784.1/AE05G02071.1/AE05G02080.1/AE06G01622.1/AE06G01625.1/AE07G00515.1/AE07G00517.1/AE08G01083.1/AE09G00415.1/AE09G00569.1/AE11G01510.1/AE12G01547.1/AE23G00011.1/AE23G00013.1/AE23G00015.1/AE27G00002.1/AE18G00031.1	25
GO:0022900	electron transport chain	9/732	88/12882	0.0617655	0.247062	0.198722	AE01G03535.1/AE02G01532.1/AE04G01926.1/AE04G02035.1/AE04G02039.1/AE04G02627.1/AE04G02628.1/AE09G00121.1/AE26G00019.1	9
GO:0009850	auxin metabolic process	6/732	50/12882	0.0626939	0.249367	0.200576	AE05G01209.1/AE06G00682.1/AE06G00683.1/AE08G02681.1/AE08G02683.1/AE08G02693.1	6
GO:0035966	response to topologically incorrect protein	6/732	50/12882	0.0626939	0.249367	0.200576	AE01G00795.1/AE01G02472.1/AE02G01208.1/AE04G02290.1/AE09G01677.1/AE09G03306.1	6
GO:1901617	organic hydroxy compound biosynthetic process	14/732	157/12882	0.0630179	0.249953	0.201048	AE01G03570.1/AE01G03572.1/AE03G02437.1/AE05G01561.1/AE06G02270.1/AE06G02295.1/AE06G02316.1/AE06G02317.1/AE06G02320.1/AE09G02034.1/AE09G03152.1/AE09G03167.1/AE12G01631.1/AE12G01633.1	14
GO:0016053	organic acid biosynthetic process	31/732	410/12882	0.063615	0.250916	0.201822	AE01G03325.1/AE01G03326.1/AE02G00352.1/AE02G00354.1/AE02G00604.1/AE02G00612.1/AE02G00616.1/AE03G00186.1/AE03G00188.1/AE04G02784.1/AE04G03000.1/AE05G01209.1/AE05G01760.1/AE05G01761.1/AE06G00320.1/AE06G00682.1/AE06G00683.1/AE06G02341.1/AE06G02343.1/AE07G02340.1/AE08G00611.1/AE08G01393.1/AE09G00415.1/AE09G00569.1/AE11G01171.1/AE12G02081.1/AE23G00011.1/AE23G00013.1/AE23G00015.1/AE27G00002.1/AE14G0001…	31
GO:0046394	carboxylic acid biosynthetic process	31/732	410/12882	0.063615	0.250916	0.201822	AE01G03325.1/AE01G03326.1/AE02G00352.1/AE02G00354.1/AE02G00604.1/AE02G00612.1/AE02G00616.1/AE03G00186.1/AE03G00188.1/AE04G02784.1/AE04G03000.1/AE05G01209.1/AE05G01760.1/AE05G01761.1/AE06G00320.1/AE06G00682.1/AE06G00683.1/AE06G02341.1/AE06G02343.1/AE07G02340.1/AE08G00611.1/AE08G01393.1/AE09G00415.1/AE09G00569.1/AE11G01171.1/AE12G02081.1/AE23G00011.1/AE23G00013.1/AE23G00015.1/AE27G00002.1/AE14G0001…	31
GO:0010466	negative regulation of peptidase activity	4/732	27/12882	0.0641869	0.251769	0.202508	AE03G02319.1/AE03G02320.1/AE03G02321.1/AE03G02322.1	4
GO:0010951	negative regulation of endopeptidase activity	4/732	27/12882	0.0641869	0.251769	0.202508	AE03G02319.1/AE03G02320.1/AE03G02321.1/AE03G02322.1	4
GO:0005982	starch metabolic process	7/732	63/12882	0.065378	0.255028	0.20513	AE03G00634.1/AE06G01194.1/AE08G01419.1/AE11G01130.1/AE11G01138.1/AE11G01143.1/AE11G01146.1	7
GO:0009640	photomorphogenesis	7/732	63/12882	0.065378	0.255028	0.20513	AE01G00285.1/AE01G03440.1/AE03G02142.1/AE09G00233.1/AE10G00918.1/AE10G00932.1/AE12G02154.1	7
GO:0006310	DNA recombination	13/732	144/12882	0.0660552	0.256962	0.206685	AE05G00090.1/AE05G00367.1/AE05G00384.1/AE08G01022.1/AE08G02397.1/AE09G03174.1/AE09G03261.1/AE09G03262.1/AE10G02123.1/AE10G02126.1/AE11G01584.1/AE12G01806.1/AE12G01810.1	13
GO:0010941	regulation of cell death	16/732	187/12882	0.066701	0.258763	0.208134	AE02G00374.1/AE04G02992.1/AE07G00937.1/AE07G00938.1/AE07G01174.1/AE11G01555.1/AE11G01559.1/AE11G01948.1/AE11G01961.1/AE11G01967.1/AE12G00772.1/AE12G00778.1/AE12G00784.1/AE12G00806.1/AE12G00827.1/AE12G00848.1	16
GO:0045088	regulation of innate immune response	14/732	159/12882	0.0684959	0.262294	0.210974	AE01G03197.1/AE02G00580.1/AE02G00583.1/AE02G02776.1/AE03G01657.1/AE03G02041.1/AE03G02043.1/AE04G02803.1/AE07G00387.1/AE07G00937.1/AE07G00938.1/AE10G00362.1/AE12G00870.1/AE12G01299.1	14
GO:0000730	DNA recombinase assembly	3/732	17/12882	0.0685374	0.262294	0.210974	AE08G02397.1/AE12G01806.1/AE12G01810.1	3
GO:0015851	nucleobase transport	3/732	17/12882	0.0685374	0.262294	0.210974	AE11G02353.1/AE11G02354.1/AE11G02355.1	3
GO:0046886	positive regulation of hormone biosynthetic process	3/732	17/12882	0.0685374	0.262294	0.210974	AE02G00352.1/AE02G00354.1/AE04G03000.1	3
GO:0090735	DNA repair complex assembly	3/732	17/12882	0.0685374	0.262294	0.210974	AE08G02397.1/AE12G01806.1/AE12G01810.1	3
GO:0031348	negative regulation of defense response	8/732	77/12882	0.0702041	0.267949	0.215522	AE01G03657.1/AE02G00580.1/AE02G00583.1/AE04G02803.1/AE07G00937.1/AE07G00938.1/AE11G00349.1/AE12G00870.1	8
GO:0042446	hormone biosynthetic process	14/732	160/12882	0.0713495	0.270606	0.21766	AE01G02653.1/AE02G00352.1/AE02G00354.1/AE04G03000.1/AE05G01209.1/AE05G01760.1/AE05G01761.1/AE06G00320.1/AE06G00682.1/AE06G00683.1/AE06G02341.1/AE06G02343.1/AE08G00611.1/AE09G01488.1	14
GO:0009956	radial pattern formation	4/732	28/12882	0.0716648	0.270606	0.21766	AE01G03340.1/AE01G03352.1/AE01G03354.1/AE09G00559.1	4
GO:0016477	cell migration	4/732	28/12882	0.0716648	0.270606	0.21766	AE01G02472.1/AE02G01208.1/AE04G02290.1/AE09G01677.1	4
GO:0090691	formation of plant organ boundary	4/732	28/12882	0.0716648	0.270606	0.21766	AE01G00544.1/AE09G02074.1/AE09G02078.1/AE09G02082.1	4
GO:0061982	meiosis I cell cycle process	9/732	91/12882	0.0731604	0.275519	0.221611	AE05G00367.1/AE05G00384.1/AE08G02397.1/AE10G02123.1/AE10G02126.1/AE11G01126.1/AE11G01134.1/AE12G01806.1/AE12G01810.1	9
GO:0055075	potassium ion homeostasis	5/732	40/12882	0.0744753	0.279727	0.224996	AE05G00856.1/AE07G02070.1/AE07G02071.1/AE07G02086.1/AE07G02089.1	5
GO:0040029	regulation of gene expression, epigenetic	20/732	249/12882	0.0746936	0.279805	0.225058	AE01G00544.1/AE01G01918.1/AE01G03496.1/AE02G01946.1/AE04G02097.1/AE04G02696.1/AE05G01334.1/AE06G00782.1/AE07G00331.1/AE07G01283.1/AE09G00396.1/AE09G00398.1/AE09G02074.1/AE09G02078.1/AE09G02082.1/AE09G03533.1/AE09G03534.1/AE12G01773.1/AE24G00004.1/AE25G00010.1	20
GO:0006626	protein targeting to mitochondrion	6/732	53/12882	0.078735	0.290203	0.233422	AE01G03657.1/AE05G02201.1/AE05G02213.1/AE05G02221.1/AE06G00028.1/AE11G00349.1	6
GO:0070585	protein localization to mitochondrion	6/732	53/12882	0.078735	0.290203	0.233422	AE01G03657.1/AE05G02201.1/AE05G02213.1/AE05G02221.1/AE06G00028.1/AE11G00349.1	6
GO:0072655	establishment of protein localization to mitochondrion	6/732	53/12882	0.078735	0.290203	0.233422	AE01G03657.1/AE05G02201.1/AE05G02213.1/AE05G02221.1/AE06G00028.1/AE11G00349.1	6
GO:0032507	maintenance of protein location in cell	3/732	18/12882	0.0789041	0.290203	0.233422	AE08G00571.1/AE08G00575.1/AE11G02062.1	3
GO:0045185	maintenance of protein location	3/732	18/12882	0.0789041	0.290203	0.233422	AE08G00571.1/AE08G00575.1/AE11G02062.1	3
GO:0048587	regulation of short-day photoperiodism, flowering	3/732	18/12882	0.0789041	0.290203	0.233422	AE07G00741.1/AE07G00742.1/AE12G01251.1	3
GO:0060964	regulation of gene silencing by miRNA	3/732	18/12882	0.0789041	0.290203	0.233422	AE09G01989.1/AE12G02182.1/AE21G00013.1	3
GO:0005985	sucrose metabolic process	4/732	29/12882	0.0795658	0.290374	0.23356	AE03G00634.1/AE06G01194.1/AE08G01022.1/AE11G01584.1	4
GO:0045839	negative regulation of mitotic nuclear division	4/732	29/12882	0.0795658	0.290374	0.23356	AE01G03497.1/AE03G00675.1/AE08G00327.1/AE11G02625.1	4
GO:0090316	positive regulation of intracellular protein transport	4/732	29/12882	0.0795658	0.290374	0.23356	AE08G00830.1/AE11G01787.1/AE11G01800.1/AE11G01806.1	4
GO:0018208	peptidyl-proline modification	7/732	66/12882	0.0797886	0.290439	0.233612	AE01G00285.1/AE03G00186.1/AE03G00188.1/AE07G00259.1/AE09G00233.1/AE12G01838.1/AE12G02154.1	7
GO:0032879	regulation of localization	25/732	329/12882	0.0847562	0.30773	0.24752	AE01G00379.1/AE01G00388.1/AE01G00544.1/AE01G03657.1/AE03G02089.1/AE04G00082.1/AE04G02239.1/AE04G02246.1/AE05G00464.1/AE07G01140.1/AE08G00830.1/AE09G02078.1/AE09G02082.1/AE10G00887.1/AE10G00893.1/AE11G00349.1/AE11G00488.1/AE11G01657.1/AE11G01658.1/AE11G01787.1/AE11G01800.1/AE11G01806.1/AE12G00867.1/AE12G00872.1/AE12G00873.1	25
GO:0010638	positive regulation of organelle organization	12/732	136/12882	0.0859809	0.311379	0.250455	AE02G00592.1/AE04G00082.1/AE04G00601.1/AE04G02793.1/AE08G00211.1/AE08G00830.1/AE11G01787.1/AE11G01800.1/AE11G01806.1/AE11G02495.1/AE15G00027.1/AE17G00007.1	12
GO:0009612	response to mechanical stimulus	4/732	30/12882	0.0878793	0.315031	0.253392	AE10G00001.1/AE10G00003.1/AE10G00007.1/AE11G02721.1	4
GO:0042181	ketone biosynthetic process	4/732	30/12882	0.0878793	0.315031	0.253392	AE03G02250.1/AE03G02265.1/AE10G00511.1/AE10G00515.1	4
GO:0043467	regulation of generation of precursor metabolites and energy	4/732	30/12882	0.0878793	0.315031	0.253392	AE02G01368.1/AE03G01462.1/AE04G02080.1/AE10G00487.1	4
GO:0048658	anther wall tapetum development	4/732	30/12882	0.0878793	0.315031	0.253392	AE04G01417.1/AE04G01418.1/AE04G01423.1/AE04G01424.1	4
GO:0022618	ribonucleoprotein complex assembly	13/732	151/12882	0.0883594	0.315952	0.254133	AE01G02014.1/AE02G01662.1/AE02G02052.1/AE02G02054.1/AE04G01144.1/AE04G01814.1/AE04G01815.1/AE09G01989.1/AE09G03454.1/AE12G02182.1/AE12G02251.1/AE12G02253.1/AE21G00013.1	13
GO:0000387	spliceosomal snRNP assembly	3/732	19/12882	0.0899057	0.317419	0.255313	AE09G01989.1/AE12G02182.1/AE21G00013.1	3
GO:0016998	cell wall macromolecule catabolic process	3/732	19/12882	0.0899057	0.317419	0.255313	AE02G02088.1/AE04G00704.1/AE14G00027.1	3
GO:0032352	positive regulation of hormone metabolic process	3/732	19/12882	0.0899057	0.317419	0.255313	AE02G00352.1/AE02G00354.1/AE04G03000.1	3
GO:0046112	nucleobase biosynthetic process	3/732	19/12882	0.0899057	0.317419	0.255313	AE11G02353.1/AE11G02354.1/AE11G02355.1	3
GO:0006066	alcohol metabolic process	9/732	95/12882	0.0902475	0.317419	0.255313	AE06G01958.1/AE06G02147.1/AE08G01022.1/AE09G02034.1/AE09G03152.1/AE09G03167.1/AE11G01584.1/AE12G01631.1/AE12G01633.1	9
GO:0009734	auxin-activated signaling pathway	9/732	95/12882	0.0902475	0.317419	0.255313	AE04G01129.1/AE04G01130.1/AE04G01138.1/AE04G01140.1/AE05G00856.1/AE07G02070.1/AE07G02071.1/AE07G02086.1/AE07G02089.1	9
GO:0072527	pyrimidine-containing compound metabolic process	7/732	68/12882	0.0903389	0.317419	0.255313	AE01G00118.1/AE01G00121.1/AE03G01655.1/AE10G00599.1/AE11G02353.1/AE11G02354.1/AE11G02355.1	7
GO:1990542	mitochondrial transmembrane transport	6/732	55/12882	0.0905938	0.31745	0.255338	AE01G03657.1/AE05G02201.1/AE05G02213.1/AE05G02221.1/AE06G00028.1/AE11G00349.1	6
GO:2000242	negative regulation of reproductive process	10/732	109/12882	0.090796	0.31745	0.255338	AE02G00156.1/AE05G00464.1/AE07G00741.1/AE07G00742.1/AE07G01140.1/AE11G00488.1/AE12G00867.1/AE12G00872.1/AE12G00873.1/AE12G01251.1	10
GO:1901699	cellular response to nitrogen compound	15/732	181/12882	0.0913325	0.318539	0.256214	AE01G01918.1/AE07G00331.1/AE09G03533.1/AE09G03534.1/AE10G01132.1/AE10G01133.1/AE10G01137.1/AE10G01139.1/AE11G01554.1/AE11G01555.1/AE11G01558.1/AE11G01559.1/AE11G01561.1/AE12G01773.1/AE24G00004.1	15
GO:0051495	positive regulation of cytoskeleton organization	5/732	43/12882	0.0950987	0.330859	0.266124	AE02G00592.1/AE04G02793.1/AE08G00211.1/AE11G02495.1/AE17G00007.1	5
GO:0042255	ribosome assembly	7/732	69/12882	0.0958944	0.331981	0.267026	AE01G02014.1/AE02G01662.1/AE04G01814.1/AE04G01815.1/AE09G03454.1/AE12G02251.1/AE12G02253.1	7
GO:0009309	amine biosynthetic process	4/732	31/12882	0.0965933	0.331981	0.267026	AE07G02216.1/AE12G02176.1/AE12G02177.1/AE21G00008.1	4
GO:0042401	cellular biogenic amine biosynthetic process	4/732	31/12882	0.0965933	0.331981	0.267026	AE07G02216.1/AE12G02176.1/AE12G02177.1/AE21G00008.1	4
GO:0071731	response to nitric oxide	4/732	31/12882	0.0965933	0.331981	0.267026	AE10G01132.1/AE10G01133.1/AE10G01137.1/AE10G01139.1	4
GO:0097366	response to bronchodilator	4/732	31/12882	0.0965933	0.331981	0.267026	AE10G01132.1/AE10G01133.1/AE10G01137.1/AE10G01139.1	4
GO:0002683	negative regulation of immune system process	6/732	56/12882	0.0968667	0.332114	0.267133	AE02G00580.1/AE02G00583.1/AE04G02803.1/AE07G00937.1/AE07G00938.1/AE12G00870.1	6
GO:0008655	pyrimidine-containing compound salvage	3/732	20/12882	0.101505	0.346339	0.278575	AE11G02353.1/AE11G02354.1/AE11G02355.1	3
GO:0051194	obsolete positive regulation of cofactor metabolic process	3/732	20/12882	0.101505	0.346339	0.278575	AE05G00370.1/AE05G00387.1/AE10G00378.1	3
GO:0009251	glucan catabolic process	5/732	44/12882	0.102556	0.347415	0.27944	AE08G01419.1/AE11G01130.1/AE11G01138.1/AE11G01143.1/AE11G01146.1	5
GO:0034765	regulation of ion transmembrane transport	5/732	44/12882	0.102556	0.347415	0.27944	AE03G02089.1/AE04G02239.1/AE04G02246.1/AE10G00887.1/AE10G00893.1	5
GO:1901606	alpha-amino acid catabolic process	5/732	44/12882	0.102556	0.347415	0.27944	AE05G02071.1/AE05G02080.1/AE07G00515.1/AE07G00517.1/AE12G01547.1	5
GO:0032508	DNA duplex unwinding	6/732	57/12882	0.103365	0.349318	0.280971	AE01G00544.1/AE09G02074.1/AE09G02078.1/AE09G02082.1/AE09G03261.1/AE09G03262.1	6
GO:0006714	sesquiterpenoid metabolic process	4/732	32/12882	0.105694	0.354652	0.285261	AE01G02653.1/AE06G01958.1/AE06G02147.1/AE09G01488.1	4
GO:0042278	purine nucleoside metabolic process	4/732	32/12882	0.105694	0.354652	0.285261	AE04G00676.1/AE04G00678.1/AE04G01013.1/AE11G01102.1	4
GO:0046128	purine ribonucleoside metabolic process	4/732	32/12882	0.105694	0.354652	0.285261	AE04G00676.1/AE04G00678.1/AE04G01013.1/AE11G01102.1	4
GO:0071826	ribonucleoprotein complex subunit organization	13/732	156/12882	0.106862	0.354696	0.285297	AE01G02014.1/AE02G01662.1/AE02G02052.1/AE02G02054.1/AE04G01144.1/AE04G01814.1/AE04G01815.1/AE09G01989.1/AE09G03454.1/AE12G02182.1/AE12G02251.1/AE12G02253.1/AE21G00013.1	13
GO:0007569	cell aging	2/732	10/12882	0.10721	0.354696	0.285297	AE10G02123.1/AE10G02126.1	2
GO:0019321	pentose metabolic process	2/732	10/12882	0.10721	0.354696	0.285297	AE06G01832.1/AE06G01875.1	2
GO:0031297	replication fork processing	2/732	10/12882	0.10721	0.354696	0.285297	AE10G02123.1/AE10G02126.1	2
GO:0034198	cellular response to amino acid starvation	2/732	10/12882	0.10721	0.354696	0.285297	AE08G01022.1/AE11G01584.1	2
GO:0071457	cellular response to ozone	2/732	10/12882	0.10721	0.354696	0.285297	AE05G01334.1/AE06G00782.1	2
GO:0032392	DNA geometric change	6/732	58/12882	0.110084	0.363355	0.292261	AE01G00544.1/AE09G02074.1/AE09G02078.1/AE09G02082.1/AE09G03261.1/AE09G03262.1	6
GO:0044262	cellular carbohydrate metabolic process	23/732	309/12882	0.112146	0.369299	0.297043	AE01G03325.1/AE01G03326.1/AE02G02088.1/AE03G00634.1/AE04G00704.1/AE06G01194.1/AE06G01832.1/AE06G01875.1/AE08G01022.1/AE08G01419.1/AE09G00415.1/AE09G00569.1/AE09G03152.1/AE09G03167.1/AE11G01130.1/AE11G01138.1/AE11G01143.1/AE11G01146.1/AE11G01584.1/AE23G00011.1/AE23G00013.1/AE23G00015.1/AE14G00027.1	23
GO:0008652	cellular amino acid biosynthetic process	12/732	143/12882	0.113604	0.370842	0.298284	AE01G03325.1/AE01G03326.1/AE02G00604.1/AE02G00612.1/AE02G00616.1/AE04G02784.1/AE09G00415.1/AE09G00569.1/AE23G00011.1/AE23G00013.1/AE23G00015.1/AE27G00002.1	12
GO:0042538	hyperosmotic salinity response	7/732	72/12882	0.113661	0.370842	0.298284	AE01G03325.1/AE01G03326.1/AE09G00415.1/AE09G00569.1/AE23G00011.1/AE23G00013.1/AE23G00015.1	7
GO:0070920	regulation of production of small RNA involved in gene silencing by RNA	3/732	21/12882	0.113662	0.370842	0.298284	AE09G01989.1/AE12G02182.1/AE21G00013.1	3
GO:0080188	gene silencing by RNA-directed DNA methylation	3/732	21/12882	0.113662	0.370842	0.298284	AE09G01989.1/AE12G02182.1/AE21G00013.1	3
GO:0010099	regulation of photomorphogenesis	4/732	33/12882	0.115168	0.374892	0.301541	AE01G03440.1/AE03G02142.1/AE10G00918.1/AE10G00932.1	4
GO:0046148	pigment biosynthetic process	10/732	115/12882	0.118319	0.384266	0.309081	AE01G03325.1/AE01G03326.1/AE01G03551.1/AE03G01440.1/AE09G00103.1/AE09G00415.1/AE09G00569.1/AE23G00011.1/AE23G00013.1/AE23G00015.1	10
GO:0034622	cellular protein-containing complex assembly	33/732	469/12882	0.119118	0.384949	0.30963	AE01G02014.1/AE01G02972.1/AE01G03237.1/AE02G00136.1/AE02G01441.1/AE02G01662.1/AE02G02052.1/AE02G02054.1/AE03G02502.1/AE04G00102.1/AE04G00106.1/AE04G00357.1/AE04G00924.1/AE04G01144.1/AE04G01814.1/AE04G01815.1/AE04G02006.1/AE04G03219.1/AE08G00885.1/AE08G02397.1/AE09G00943.1/AE09G00988.1/AE09G01082.1/AE09G01085.1/AE09G01989.1/AE09G03454.1/AE11G01718.1/AE12G01806.1/AE12G01810.1/AE12G02182.1/AE12G0225…	33
GO:0048366	leaf development	28/732	391/12882	0.122437	0.384949	0.30963	AE01G02902.1/AE01G03325.1/AE01G03326.1/AE01G03440.1/AE02G01893.1/AE02G01894.1/AE02G01897.1/AE03G02142.1/AE04G01013.1/AE04G01586.1/AE04G01590.1/AE05G00464.1/AE07G01140.1/AE09G00415.1/AE09G00569.1/AE09G01343.1/AE09G01344.1/AE10G00918.1/AE10G00932.1/AE11G00488.1/AE11G01102.1/AE11G01880.1/AE12G00867.1/AE12G00872.1/AE12G00873.1/AE23G00011.1/AE23G00013.1/AE23G00015.1	28
GO:0006612	protein targeting to membrane	4/732	34/12882	0.124999	0.384949	0.30963	AE03G02502.1/AE04G00102.1/AE04G00106.1/AE04G00357.1	4
GO:0010223	secondary shoot formation	4/732	34/12882	0.124999	0.384949	0.30963	AE01G02014.1/AE01G02653.1/AE09G01488.1/AE09G03454.1	4
GO:0010346	shoot axis formation	4/732	34/12882	0.124999	0.384949	0.30963	AE01G02014.1/AE01G02653.1/AE09G01488.1/AE09G03454.1	4
GO:0010965	regulation of mitotic sister chromatid separation	4/732	34/12882	0.124999	0.384949	0.30963	AE01G03497.1/AE03G00675.1/AE08G00327.1/AE11G02625.1	4
GO:0030071	regulation of mitotic metaphase/anaphase transition	4/732	34/12882	0.124999	0.384949	0.30963	AE01G03497.1/AE03G00675.1/AE08G00327.1/AE11G02625.1	4
GO:0032388	positive regulation of intracellular transport	4/732	34/12882	0.124999	0.384949	0.30963	AE08G00830.1/AE11G01787.1/AE11G01800.1/AE11G01806.1	4
GO:0052548	regulation of endopeptidase activity	4/732	34/12882	0.124999	0.384949	0.30963	AE03G02319.1/AE03G02320.1/AE03G02321.1/AE03G02322.1	4
GO:1902099	regulation of metaphase/anaphase transition of cell cycle	4/732	34/12882	0.124999	0.384949	0.30963	AE01G03497.1/AE03G00675.1/AE08G00327.1/AE11G02625.1	4
GO:1905818	regulation of chromosome separation	4/732	34/12882	0.124999	0.384949	0.30963	AE01G03497.1/AE03G00675.1/AE08G00327.1/AE11G02625.1	4
GO:0042445	hormone metabolic process	20/732	267/12882	0.125668	0.384949	0.30963	AE01G02653.1/AE02G00352.1/AE02G00354.1/AE04G00946.1/AE04G03000.1/AE05G01209.1/AE05G01760.1/AE05G01761.1/AE06G00320.1/AE06G00682.1/AE06G00683.1/AE06G02341.1/AE06G02343.1/AE08G00294.1/AE08G00611.1/AE08G02681.1/AE08G02683.1/AE08G02693.1/AE09G01488.1/AE10G01338.1	20
GO:0001824	blastocyst development	2/732	11/12882	0.126281	0.384949	0.30963	AE10G02123.1/AE10G02126.1	2
GO:0006743	ubiquinone metabolic process	2/732	11/12882	0.126281	0.384949	0.30963	AE10G00511.1/AE10G00515.1	2
GO:0006744	ubiquinone biosynthetic process	2/732	11/12882	0.126281	0.384949	0.30963	AE10G00511.1/AE10G00515.1	2
GO:0009074	aromatic amino acid family catabolic process	2/732	11/12882	0.126281	0.384949	0.30963	AE05G02071.1/AE05G02080.1	2
GO:0010189	vitamin E biosynthetic process	2/732	11/12882	0.126281	0.384949	0.30963	AE01G03570.1/AE01G03572.1	2
GO:0034656	nucleobase-containing small molecule catabolic process	2/732	11/12882	0.126281	0.384949	0.30963	AE04G01013.1/AE11G01102.1	2
GO:0042360	vitamin E metabolic process	2/732	11/12882	0.126281	0.384949	0.30963	AE01G03570.1/AE01G03572.1	2
GO:0042372	phylloquinone biosynthetic process	2/732	11/12882	0.126281	0.384949	0.30963	AE03G02250.1/AE03G02265.1	2
GO:0042374	phylloquinone metabolic process	2/732	11/12882	0.126281	0.384949	0.30963	AE03G02250.1/AE03G02265.1	2
GO:0046039	GTP metabolic process	2/732	11/12882	0.126281	0.384949	0.30963	AE04G00676.1/AE04G00678.1	2
GO:0046339	diacylglycerol metabolic process	2/732	11/12882	0.126281	0.384949	0.30963	AE07G02340.1/AE12G02081.1	2
GO:0046660	female sex differentiation	2/732	11/12882	0.126281	0.384949	0.30963	AE10G02123.1/AE10G02126.1	2
GO:0090506	axillary shoot meristem initiation	2/732	11/12882	0.126281	0.384949	0.30963	AE01G02014.1/AE09G03454.1	2
GO:1902288	regulation of defense response to oomycetes	2/732	11/12882	0.126281	0.384949	0.30963	AE01G03657.1/AE11G00349.1	2
GO:0009851	auxin biosynthetic process	3/732	22/12882	0.126338	0.384949	0.30963	AE05G01209.1/AE06G00682.1/AE06G00683.1	3
GO:0045003	double-strand break repair via synthesis-dependent strand annealing	3/732	22/12882	0.126338	0.384949	0.30963	AE08G02397.1/AE12G01806.1/AE12G01810.1	3
GO:0034762	regulation of transmembrane transport	5/732	47/12882	0.126586	0.384949	0.30963	AE03G02089.1/AE04G02239.1/AE04G02246.1/AE10G00887.1/AE10G00893.1	5
GO:0045087	innate immune response	26/732	361/12882	0.126685	0.384949	0.30963	AE01G03197.1/AE02G02776.1/AE03G00435.1/AE03G01657.1/AE03G02041.1/AE03G02043.1/AE03G02242.1/AE03G02255.1/AE03G02351.1/AE03G02379.1/AE04G01417.1/AE04G01418.1/AE04G01423.1/AE04G01424.1/AE07G00331.1/AE07G00387.1/AE08G01613.1/AE08G01620.1/AE08G01628.1/AE08G01633.1/AE08G01684.1/AE09G02513.1/AE10G00362.1/AE11G00891.1/AE12G01299.1/AE12G01773.1	26
GO:0030198	extracellular matrix organization	6/732	61/12882	0.131531	0.397964	0.320099	AE05G02153.1/AE06G01311.1/AE08G01394.1/AE09G00120.1/AE09G00696.1/AE26G00017.1	6
GO:0043062	extracellular structure organization	6/732	61/12882	0.131531	0.397964	0.320099	AE05G02153.1/AE06G01311.1/AE08G01394.1/AE09G00120.1/AE09G00696.1/AE26G00017.1	6
GO:0006405	RNA export from nucleus	8/732	89/12882	0.132541	0.400168	0.321871	AE05G00464.1/AE07G00331.1/AE07G01140.1/AE11G00488.1/AE12G00867.1/AE12G00872.1/AE12G00873.1/AE12G01773.1	8
GO:0044728	DNA methylation or demethylation	7/732	75/12882	0.133029	0.400785	0.322368	AE01G03496.1/AE09G00396.1/AE09G00398.1/AE09G01989.1/AE12G02182.1/AE21G00013.1/AE25G00010.1	7
GO:0009063	cellular amino acid catabolic process	5/732	48/12882	0.135122	0.404651	0.325478	AE05G02071.1/AE05G02080.1/AE07G00515.1/AE07G00517.1/AE12G01547.1	5
GO:0048859	formation of anatomical boundary	4/732	35/12882	0.135169	0.404651	0.325478	AE01G00544.1/AE09G02074.1/AE09G02078.1/AE09G02082.1	4
GO:0052547	regulation of peptidase activity	4/732	35/12882	0.135169	0.404651	0.325478	AE03G02319.1/AE03G02320.1/AE03G02321.1/AE03G02322.1	4
GO:0010014	meristem initiation	6/732	62/12882	0.139092	0.411496	0.330983	AE01G02014.1/AE03G02156.1/AE09G03454.1/AE10G00925.1/AE10G00927.1/AE10G00939.1	6
GO:0043484	regulation of RNA splicing	6/732	62/12882	0.139092	0.411496	0.330983	AE02G02152.1/AE04G01090.1/AE04G01091.1/AE04G01102.1/AE07G00331.1/AE12G01773.1	6
GO:0006760	folic acid-containing compound metabolic process	3/732	23/12882	0.13949	0.411496	0.330983	AE01G02304.1/AE01G02306.1/AE01G02309.1	3
GO:0010359	regulation of anion channel activity	3/732	23/12882	0.13949	0.411496	0.330983	AE03G02089.1/AE10G00887.1/AE10G00893.1	3
GO:0043687	post-translational protein modification	3/732	23/12882	0.13949	0.411496	0.330983	AE11G01948.1/AE11G01961.1/AE11G01967.1	3
GO:0044273	sulfur compound catabolic process	3/732	23/12882	0.13949	0.411496	0.330983	AE05G01209.1/AE06G00682.1/AE06G00683.1	3
GO:0050826	response to freezing	3/732	23/12882	0.13949	0.411496	0.330983	AE03G01321.1/AE07G01811.1/AE10G02268.1	3
GO:0000041	transition metal ion transport	7/732	76/12882	0.139826	0.41163	0.331091	AE08G00588.1/AE08G00592.1/AE10G01132.1/AE10G01133.1/AE10G01137.1/AE10G01139.1/AE11G02039.1	7
GO:0006397	mRNA processing	19/732	256/12882	0.141261	0.414497	0.333397	AE02G00352.1/AE02G00354.1/AE02G01946.1/AE02G02052.1/AE02G02054.1/AE03G00418.1/AE04G01144.1/AE04G02097.1/AE04G02696.1/AE04G03000.1/AE06G02385.1/AE07G00331.1/AE07G01283.1/AE09G01921.1/AE09G01951.1/AE09G01989.1/AE12G01773.1/AE12G02182.1/AE21G00013.1	19
GO:0010051	xylem and phloem pattern formation	8/732	91/12882	0.145037	0.414497	0.333397	AE03G00435.1/AE05G00856.1/AE07G00331.1/AE07G02070.1/AE07G02071.1/AE07G02086.1/AE07G02089.1/AE12G01773.1	8
GO:0050657	nucleic acid transport	8/732	91/12882	0.145037	0.414497	0.333397	AE05G00464.1/AE07G00331.1/AE07G01140.1/AE11G00488.1/AE12G00867.1/AE12G00872.1/AE12G00873.1/AE12G01773.1	8
GO:0050658	RNA transport	8/732	91/12882	0.145037	0.414497	0.333397	AE05G00464.1/AE07G00331.1/AE07G01140.1/AE11G00488.1/AE12G00867.1/AE12G00872.1/AE12G00873.1/AE12G01773.1	8
GO:0051236	establishment of RNA localization	8/732	91/12882	0.145037	0.414497	0.333397	AE05G00464.1/AE07G00331.1/AE07G01140.1/AE11G00488.1/AE12G00867.1/AE12G00872.1/AE12G00873.1/AE12G01773.1	8
GO:1905268	negative regulation of chromatin organization	4/732	36/12882	0.145664	0.414497	0.333397	AE01G03496.1/AE09G00396.1/AE09G00398.1/AE25G00010.1	4
GO:0005987	sucrose catabolic process	2/732	12/12882	0.146069	0.414497	0.333397	AE08G01022.1/AE11G01584.1	2
GO:0006071	glycerol metabolic process	2/732	12/12882	0.146069	0.414497	0.333397	AE09G03152.1/AE09G03167.1	2
GO:0006296	nucleotide-excision repair, DNA incision, 5'-to lesion	2/732	12/12882	0.146069	0.414497	0.333397	AE05G00367.1/AE05G00384.1	2
GO:0006775	fat-soluble vitamin metabolic process	2/732	12/12882	0.146069	0.414497	0.333397	AE01G03570.1/AE01G03572.1	2
GO:0019400	alditol metabolic process	2/732	12/12882	0.146069	0.414497	0.333397	AE09G03152.1/AE09G03167.1	2
GO:0032212	positive regulation of telomere maintenance via telomerase	2/732	12/12882	0.146069	0.414497	0.333397	AE04G00601.1/AE15G00027.1	2
GO:0033120	positive regulation of RNA splicing	2/732	12/12882	0.146069	0.414497	0.333397	AE07G00331.1/AE12G01773.1	2
GO:0042362	fat-soluble vitamin biosynthetic process	2/732	12/12882	0.146069	0.414497	0.333397	AE01G03570.1/AE01G03572.1	2
GO:0071493	cellular response to UV-B	2/732	12/12882	0.146069	0.414497	0.333397	AE05G01334.1/AE06G00782.1	2
GO:0097190	apoptotic signaling pathway	2/732	12/12882	0.146069	0.414497	0.333397	AE10G02123.1/AE10G02126.1	2
GO:0097193	intrinsic apoptotic signaling pathway	2/732	12/12882	0.146069	0.414497	0.333397	AE10G02123.1/AE10G02126.1	2
GO:1904358	positive regulation of telomere maintenance via telomere lengthening	2/732	12/12882	0.146069	0.414497	0.333397	AE04G00601.1/AE15G00027.1	2
GO:0030833	regulation of actin filament polymerization	5/732	50/12882	0.15293	0.430934	0.346618	AE02G00592.1/AE04G02793.1/AE08G00211.1/AE11G02495.1/AE17G00007.1	5
GO:0045995	regulation of embryonic development	5/732	50/12882	0.15293	0.430934	0.346618	AE05G00856.1/AE07G02070.1/AE07G02071.1/AE07G02086.1/AE07G02089.1	5
GO:0031398	positive regulation of protein ubiquitination	3/732	24/12882	0.153079	0.430934	0.346618	AE03G00229.1/AE06G02611.1/AE06G02640.1	3
GO:1903322	positive regulation of protein modification by small protein conjugation or removal	3/732	24/12882	0.153079	0.430934	0.346618	AE03G00229.1/AE06G02611.1/AE06G02640.1	3
GO:0006304	DNA modification	7/732	78/12882	0.153912	0.432418	0.347812	AE01G03496.1/AE09G00396.1/AE09G00398.1/AE09G01989.1/AE12G02182.1/AE21G00013.1/AE25G00010.1	7
GO:0006367	transcription initiation from RNA polymerase II promoter	4/732	37/12882	0.156463	0.436125	0.350793	AE01G02972.1/AE02G00136.1/AE04G00924.1/AE04G03219.1	4
GO:0009958	positive gravitropism	4/732	37/12882	0.156463	0.436125	0.350793	AE01G03340.1/AE01G03352.1/AE01G03354.1/AE09G00559.1	4
GO:0045861	negative regulation of proteolysis	4/732	37/12882	0.156463	0.436125	0.350793	AE03G02319.1/AE03G02320.1/AE03G02321.1/AE03G02322.1	4
GO:0051784	negative regulation of nuclear division	4/732	37/12882	0.156463	0.436125	0.350793	AE01G03497.1/AE03G00675.1/AE08G00327.1/AE11G02625.1	4
GO:0006732	obsolete coenzyme metabolic process	17/732	231/12882	0.165457	0.453052	0.364408	AE01G02304.1/AE01G02306.1/AE01G02309.1/AE03G01080.1/AE03G01087.1/AE03G02250.1/AE03G02265.1/AE04G00497.1/AE04G00676.1/AE04G00678.1/AE06G00732.1/AE10G00511.1/AE10G00515.1/AE11G01813.1/AE12G00517.1/AE12G00521.1/AE12G00522.1	17
GO:0006107	oxaloacetate metabolic process	2/732	13/12882	0.166432	0.453052	0.364408	AE03G01080.1/AE03G01087.1	2
GO:0007004	telomere maintenance via telomerase	2/732	13/12882	0.166432	0.453052	0.364408	AE04G00601.1/AE15G00027.1	2
GO:0010078	maintenance of root meristem identity	2/732	13/12882	0.166432	0.453052	0.364408	AE08G01022.1/AE11G01584.1	2
GO:0010469	regulation of signaling receptor activity	2/732	13/12882	0.166432	0.453052	0.364408	AE04G02362.1/AE09G01584.1	2
GO:0010833	telomere maintenance via telomere lengthening	2/732	13/12882	0.166432	0.453052	0.364408	AE04G00601.1/AE15G00027.1	2
GO:0042761	very long-chain fatty acid biosynthetic process	2/732	13/12882	0.166432	0.453052	0.364408	AE03G00186.1/AE03G00188.1	2
GO:0046519	sphingoid metabolic process	2/732	13/12882	0.166432	0.453052	0.364408	AE08G01014.1/AE11G01595.1	2
GO:0048477	oogenesis	2/732	13/12882	0.166432	0.453052	0.364408	AE10G02123.1/AE10G02126.1	2
GO:1990928	response to amino acid starvation	2/732	13/12882	0.166432	0.453052	0.364408	AE08G01022.1/AE11G01584.1	2
GO:0006555	methionine metabolic process	3/732	25/12882	0.167062	0.453052	0.364408	AE08G01083.1/AE11G01510.1/AE18G00031.1	3
GO:0010959	regulation of metal ion transport	3/732	25/12882	0.167062	0.453052	0.364408	AE01G00544.1/AE09G02078.1/AE09G02082.1	3
GO:0042558	pteridine-containing compound metabolic process	3/732	25/12882	0.167062	0.453052	0.364408	AE01G02304.1/AE01G02306.1/AE01G02309.1	3
GO:0072530	purine-containing compound transmembrane transport	3/732	25/12882	0.167062	0.453052	0.364408	AE11G02353.1/AE11G02354.1/AE11G02355.1	3
GO:0033047	regulation of mitotic sister chromatid segregation	4/732	38/12882	0.167549	0.453052	0.364408	AE01G03497.1/AE03G00675.1/AE08G00327.1/AE11G02625.1	4
GO:0010073	meristem maintenance	14/732	185/12882	0.167975	0.453052	0.364408	AE01G02068.1/AE01G02249.1/AE02G02723.1/AE02G02747.1/AE02G02762.1/AE03G00105.1/AE04G02108.1/AE06G02770.1/AE06G02771.1/AE07G01165.1/AE07G01166.1/AE07G01167.1/AE08G01022.1/AE11G01584.1	14
GO:0050776	regulation of immune response	14/732	185/12882	0.167975	0.453052	0.364408	AE01G03197.1/AE02G00580.1/AE02G00583.1/AE02G02776.1/AE03G01657.1/AE03G02041.1/AE03G02043.1/AE04G02803.1/AE07G00387.1/AE07G00937.1/AE07G00938.1/AE10G00362.1/AE12G00870.1/AE12G01299.1	14
GO:0046165	alcohol biosynthetic process	5/732	52/12882	0.171654	0.462095	0.371682	AE09G02034.1/AE09G03152.1/AE09G03167.1/AE12G01631.1/AE12G01633.1	5
GO:0048582	positive regulation of post-embryonic development	10/732	125/12882	0.173216	0.465416	0.374353	AE02G03002.1/AE03G02319.1/AE03G02320.1/AE03G02321.1/AE03G02322.1/AE05G00083.1/AE05G00084.1/AE05G00091.1/AE05G00095.1/AE05G00096.1	10
GO:0045017	glycerolipid biosynthetic process	7/732	81/12882	0.176203	0.472544	0.380087	AE02G01368.1/AE03G01462.1/AE04G02080.1/AE07G02340.1/AE09G03122.1/AE10G00487.1/AE12G02081.1	7
GO:0016458	gene silencing	16/732	218/12882	0.177024	0.472625	0.380152	AE01G01918.1/AE02G01946.1/AE04G02097.1/AE04G02696.1/AE05G00090.1/AE05G01334.1/AE06G00782.1/AE07G00331.1/AE07G01283.1/AE09G01989.1/AE09G03533.1/AE09G03534.1/AE12G01773.1/AE12G02182.1/AE21G00013.1/AE24G00004.1	16
GO:0006955	immune response	26/732	377/12882	0.177097	0.472625	0.380152	AE01G03197.1/AE02G02776.1/AE03G00435.1/AE03G01657.1/AE03G02041.1/AE03G02043.1/AE03G02242.1/AE03G02255.1/AE03G02351.1/AE03G02379.1/AE04G01417.1/AE04G01418.1/AE04G01423.1/AE04G01424.1/AE07G00331.1/AE07G00387.1/AE08G01613.1/AE08G01620.1/AE08G01628.1/AE08G01633.1/AE08G01684.1/AE09G02513.1/AE10G00362.1/AE11G00891.1/AE12G01299.1/AE12G01773.1	26
GO:0051168	nuclear export	8/732	96/12882	0.178656	0.472625	0.380152	AE05G00464.1/AE07G00331.1/AE07G01140.1/AE11G00488.1/AE12G00867.1/AE12G00872.1/AE12G00873.1/AE12G01773.1	8
GO:0001763	morphogenesis of a branching structure	4/732	39/12882	0.178903	0.472625	0.380152	AE01G02014.1/AE01G02653.1/AE09G01488.1/AE09G03454.1	4
GO:0006289	nucleotide-excision repair	4/732	39/12882	0.178903	0.472625	0.380152	AE05G00367.1/AE05G00384.1/AE10G02123.1/AE10G02126.1	4
GO:0045143	homologous chromosome segregation	4/732	39/12882	0.178903	0.472625	0.380152	AE10G02123.1/AE10G02126.1/AE11G01126.1/AE11G01134.1	4
GO:1902170	cellular response to reactive nitrogen species	4/732	39/12882	0.178903	0.472625	0.380152	AE10G01132.1/AE10G01133.1/AE10G01137.1/AE10G01139.1	4
GO:1903829	positive regulation of cellular protein localization	4/732	39/12882	0.178903	0.472625	0.380152	AE08G00830.1/AE11G01787.1/AE11G01800.1/AE11G01806.1	4
GO:0009740	gibberellic acid mediated signaling pathway	6/732	67/12882	0.179741	0.473954	0.381221	AE05G01760.1/AE05G01761.1/AE06G00320.1/AE06G02341.1/AE06G02343.1/AE08G00611.1	6
GO:0008064	regulation of actin polymerization or depolymerization	5/732	53/12882	0.181333	0.474296	0.381496	AE02G00592.1/AE04G02793.1/AE08G00211.1/AE11G02495.1/AE17G00007.1	5
GO:0030832	regulation of actin filament length	5/732	53/12882	0.181333	0.474296	0.381496	AE02G00592.1/AE04G02793.1/AE08G00211.1/AE11G02495.1/AE17G00007.1	5
GO:0009785	blue light signaling pathway	3/732	26/12882	0.1814	0.474296	0.381496	AE01G00285.1/AE09G00233.1/AE12G02154.1	3
GO:0000724	double-strand break repair via homologous recombination	7/732	82/12882	0.183925	0.474296	0.381496	AE05G00367.1/AE05G00384.1/AE08G02397.1/AE10G02123.1/AE10G02126.1/AE12G01806.1/AE12G01810.1	7
GO:0008283	cell population proliferation	7/732	82/12882	0.183925	0.474296	0.381496	AE01G02902.1/AE02G01016.1/AE09G01343.1/AE09G01344.1/AE09G01450.1/AE10G02123.1/AE10G02126.1	7
GO:0016036	cellular response to phosphate starvation	7/732	82/12882	0.183925	0.474296	0.381496	AE02G00604.1/AE02G00612.1/AE02G00616.1/AE04G02784.1/AE07G00353.1/AE12G01744.1/AE27G00002.1	7
GO:0006094	gluconeogenesis	2/732	14/12882	0.18724	0.474296	0.381496	AE03G00634.1/AE06G01194.1	2
GO:0006558	L-phenylalanine metabolic process	2/732	14/12882	0.18724	0.474296	0.381496	AE05G02071.1/AE05G02080.1	2
GO:0008406	gonad development	2/732	14/12882	0.18724	0.474296	0.381496	AE10G02123.1/AE10G02126.1	2
GO:0010165	response to X-ray	2/732	14/12882	0.18724	0.474296	0.381496	AE10G02123.1/AE10G02126.1	2
GO:0010225	response to UV-C	2/732	14/12882	0.18724	0.474296	0.381496	AE10G02123.1/AE10G02126.1	2
GO:0010363	regulation of plant-type hypersensitive response	2/732	14/12882	0.18724	0.474296	0.381496	AE07G00937.1/AE07G00938.1	2
GO:0030097	hemopoiesis	2/732	14/12882	0.18724	0.474296	0.381496	AE10G02123.1/AE10G02126.1	2
GO:0032104	regulation of response to extracellular stimulus	2/732	14/12882	0.18724	0.474296	0.381496	AE07G00353.1/AE12G01744.1	2
GO:0032107	regulation of response to nutrient levels	2/732	14/12882	0.18724	0.474296	0.381496	AE07G00353.1/AE12G01744.1	2
GO:0033683	nucleotide-excision repair, DNA incision	2/732	14/12882	0.18724	0.474296	0.381496	AE05G00367.1/AE05G00384.1	2
GO:0035264	multicellular organism growth	2/732	14/12882	0.18724	0.474296	0.381496	AE10G02123.1/AE10G02126.1	2
GO:0045137	development of primary sexual characteristics	2/732	14/12882	0.18724	0.474296	0.381496	AE10G02123.1/AE10G02126.1	2
GO:0071324	cellular response to disaccharide stimulus	2/732	14/12882	0.18724	0.474296	0.381496	AE05G01334.1/AE06G00782.1	2
GO:0071329	cellular response to sucrose stimulus	2/732	14/12882	0.18724	0.474296	0.381496	AE05G01334.1/AE06G00782.1	2
GO:0072523	purine-containing compound catabolic process	2/732	14/12882	0.18724	0.474296	0.381496	AE04G01013.1/AE11G01102.1	2
GO:1902221	erythrose 4-phosphate/phosphoenolpyruvate family amino acid metabolic process	2/732	14/12882	0.18724	0.474296	0.381496	AE05G02071.1/AE05G02080.1	2
GO:0010927	cellular component assembly involved in morphogenesis	6/732	68/12882	0.188393	0.476365	0.38316	AE05G02153.1/AE06G01311.1/AE08G01394.1/AE09G00120.1/AE09G00696.1/AE26G00017.1	6
GO:0000723	telomere maintenance	4/732	40/12882	0.190506	0.479995	0.386079	AE04G00601.1/AE10G02123.1/AE10G02126.1/AE15G00027.1	4
GO:0033045	regulation of sister chromatid segregation	4/732	40/12882	0.190506	0.479995	0.386079	AE01G03497.1/AE03G00675.1/AE08G00327.1/AE11G02625.1	4
GO:0110053	regulation of actin filament organization	5/732	54/12882	0.191209	0.480651	0.386607	AE02G00592.1/AE04G02793.1/AE08G00211.1/AE11G02495.1/AE17G00007.1	5
GO:0000725	recombinational repair	7/732	83/12882	0.191785	0.480651	0.386607	AE05G00367.1/AE05G00384.1/AE08G02397.1/AE10G02123.1/AE10G02126.1/AE12G01806.1/AE12G01810.1	7
GO:0060968	regulation of gene silencing	7/732	83/12882	0.191785	0.480651	0.386607	AE01G03496.1/AE09G00396.1/AE09G00398.1/AE09G01989.1/AE12G02182.1/AE21G00013.1/AE25G00010.1	7
GO:0009081	branched-chain amino acid metabolic process	3/732	27/12882	0.196052	0.48961	0.393814	AE07G00515.1/AE07G00517.1/AE12G01547.1	3
GO:0010152	pollen maturation	3/732	27/12882	0.196052	0.48961	0.393814	AE07G02340.1/AE09G00696.1/AE12G02081.1	3
GO:0009909	regulation of flower development	17/732	238/12882	0.196574	0.490051	0.394168	AE01G00379.1/AE01G00388.1/AE02G00156.1/AE05G00083.1/AE05G00084.1/AE05G00091.1/AE05G00095.1/AE05G00096.1/AE05G00464.1/AE07G00741.1/AE07G00742.1/AE07G01140.1/AE11G00488.1/AE12G00867.1/AE12G00872.1/AE12G00873.1/AE12G01251.1	17
GO:0050832	defense response to fungus	21/732	302/12882	0.197333	0.491079	0.394995	AE01G03175.1/AE02G00728.1/AE02G00758.1/AE02G01893.1/AE02G01894.1/AE02G01897.1/AE02G02002.1/AE03G01875.1/AE03G01877.1/AE03G02351.1/AE03G02379.1/AE04G01417.1/AE04G01418.1/AE04G01423.1/AE04G01424.1/AE04G01586.1/AE04G01590.1/AE07G00331.1/AE10G00734.1/AE11G01880.1/AE12G01773.1	21
GO:0071365	cellular response to auxin stimulus	9/732	114/12882	0.199604	0.49542	0.398487	AE04G01129.1/AE04G01130.1/AE04G01138.1/AE04G01140.1/AE05G00856.1/AE07G02070.1/AE07G02071.1/AE07G02086.1/AE07G02089.1	9
GO:0006606	protein import into nucleus	7/732	84/12882	0.199778	0.49542	0.398487	AE01G01255.1/AE01G01258.1/AE01G01265.1/AE02G01603.1/AE04G01878.1/AE08G00031.1/AE11G02660.1	7
GO:0032200	telomere organization	4/732	41/12882	0.202339	0.500021	0.402188	AE04G00601.1/AE10G02123.1/AE10G02126.1/AE15G00027.1	4
GO:0042364	water-soluble vitamin biosynthetic process	4/732	41/12882	0.202339	0.500021	0.402188	AE01G00118.1/AE01G00121.1/AE03G01655.1/AE10G00599.1	4
GO:0006302	double-strand break repair	9/732	115/12882	0.206506	0.505243	0.406388	AE05G00367.1/AE05G00384.1/AE08G01022.1/AE08G02397.1/AE10G02123.1/AE10G02126.1/AE11G01584.1/AE12G01806.1/AE12G01810.1	9
GO:0006633	fatty acid biosynthetic process	7/732	85/12882	0.207897	0.505243	0.406388	AE03G00186.1/AE03G00188.1/AE07G02340.1/AE08G01393.1/AE11G01171.1/AE12G02081.1/AE14G00014.1	7
GO:0006972	hyperosmotic response	7/732	85/12882	0.207897	0.505243	0.406388	AE01G03325.1/AE01G03326.1/AE09G00415.1/AE09G00569.1/AE23G00011.1/AE23G00013.1/AE23G00015.1	7
GO:0051170	import into nucleus	7/732	85/12882	0.207897	0.505243	0.406388	AE01G01255.1/AE01G01258.1/AE01G01265.1/AE02G01603.1/AE04G01878.1/AE08G00031.1/AE11G02660.1	7
GO:0051193	obsolete regulation of cofactor metabolic process	7/732	85/12882	0.207897	0.505243	0.406388	AE02G01368.1/AE03G01462.1/AE04G02080.1/AE05G00370.1/AE05G00387.1/AE10G00378.1/AE10G00487.1	7
GO:0031023	microtubule organizing center organization	2/732	15/12882	0.208377	0.505243	0.406388	AE10G02123.1/AE10G02126.1	2
GO:0045005	DNA-dependent DNA replication maintenance of fidelity	2/732	15/12882	0.208377	0.505243	0.406388	AE10G02123.1/AE10G02126.1	2
GO:0048534	hematopoietic or lymphoid organ development	2/732	15/12882	0.208377	0.505243	0.406388	AE10G02123.1/AE10G02126.1	2
GO:0048564	photosystem I assembly	2/732	15/12882	0.208377	0.505243	0.406388	AE02G01441.1/AE04G02006.1	2
GO:0048732	gland development	2/732	15/12882	0.208377	0.505243	0.406388	AE10G02123.1/AE10G02126.1	2
GO:2000279	negative regulation of DNA biosynthetic process	2/732	15/12882	0.208377	0.505243	0.406388	AE04G00601.1/AE15G00027.1	2
GO:0010016	shoot system morphogenesis	16/732	225/12882	0.210364	0.509189	0.409562	AE01G00600.1/AE01G02014.1/AE01G02653.1/AE02G01872.1/AE04G01604.1/AE05G00464.1/AE07G01140.1/AE09G00944.1/AE09G00959.1/AE09G01488.1/AE09G01984.1/AE09G03454.1/AE11G00488.1/AE12G00867.1/AE12G00872.1/AE12G00873.1	16
GO:0060147	regulation of posttranscriptional gene silencing	3/732	28/12882	0.210978	0.509803	0.410056	AE09G01989.1/AE12G02182.1/AE21G00013.1	3
GO:0015980	energy derivation by oxidation of organic compounds	9/732	116/12882	0.213503	0.514517	0.413848	AE01G03535.1/AE02G01532.1/AE03G01080.1/AE03G01087.1/AE04G01926.1/AE04G02627.1/AE04G02628.1/AE09G00121.1/AE26G00019.1	9
GO:0031935	regulation of chromatin silencing	4/732	42/12882	0.214382	0.514517	0.413848	AE01G03496.1/AE09G00396.1/AE09G00398.1/AE25G00010.1	4
GO:0051222	positive regulation of protein transport	4/732	42/12882	0.214382	0.514517	0.413848	AE08G00830.1/AE11G01787.1/AE11G01800.1/AE11G01806.1	4
GO:0090421	embryonic meristem initiation	4/732	42/12882	0.214382	0.514517	0.413848	AE03G02156.1/AE10G00925.1/AE10G00927.1/AE10G00939.1	4
GO:0010476	gibberellin mediated signaling pathway	6/732	71/12882	0.215264	0.515759	0.414846	AE05G01760.1/AE05G01761.1/AE06G00320.1/AE06G02341.1/AE06G02343.1/AE08G00611.1	6
GO:0031334	positive regulation of protein-containing complex assembly	5/732	57/12882	0.221904	0.529876	0.426201	AE02G00592.1/AE04G02793.1/AE08G00211.1/AE11G02495.1/AE17G00007.1	5
GO:0032271	regulation of protein polymerization	5/732	57/12882	0.221904	0.529876	0.426201	AE02G00592.1/AE04G02793.1/AE08G00211.1/AE11G02495.1/AE17G00007.1	5
GO:0007602	phototransduction	3/732	29/12882	0.226141	0.534172	0.429657	AE01G00285.1/AE09G00233.1/AE12G02154.1	3
GO:0009585	red, far-red light phototransduction	3/732	29/12882	0.226141	0.534172	0.429657	AE01G00285.1/AE09G00233.1/AE12G02154.1	3
GO:0052482	defense response by cell wall thickening	3/732	29/12882	0.226141	0.534172	0.429657	AE03G02089.1/AE10G00887.1/AE10G00893.1	3
GO:0052544	defense response by callose deposition in cell wall	3/732	29/12882	0.226141	0.534172	0.429657	AE03G02089.1/AE10G00887.1/AE10G00893.1	3
GO:0010286	heat acclimation	4/732	43/12882	0.226616	0.534172	0.429657	AE01G01918.1/AE09G03533.1/AE09G03534.1/AE24G00004.1	4
GO:0043455	regulation of secondary metabolic process	4/732	43/12882	0.226616	0.534172	0.429657	AE01G01100.1/AE02G00352.1/AE02G00354.1/AE04G03000.1	4
GO:0001701	in utero embryonic development	2/732	16/12882	0.229739	0.534172	0.429657	AE10G02123.1/AE10G02126.1	2
GO:0006465	signal peptide processing	2/732	16/12882	0.229739	0.534172	0.429657	AE08G00056.1/AE11G02643.1	2
GO:0019319	hexose biosynthetic process	2/732	16/12882	0.229739	0.534172	0.429657	AE03G00634.1/AE06G01194.1	2
GO:0019430	removal of superoxide radicals	2/732	16/12882	0.229739	0.534172	0.429657	AE05G01334.1/AE06G00782.1	2
GO:0030010	establishment of cell polarity	2/732	16/12882	0.229739	0.534172	0.429657	AE03G00186.1/AE03G00188.1	2
GO:0030330	DNA damage response, signal transduction by p53 class mediator	2/732	16/12882	0.229739	0.534172	0.429657	AE10G02123.1/AE10G02126.1	2
GO:0034308	primary alcohol metabolic process	2/732	16/12882	0.229739	0.534172	0.429657	AE06G01958.1/AE06G02147.1	2
GO:0051972	regulation of telomerase activity	2/732	16/12882	0.229739	0.534172	0.429657	AE04G00601.1/AE15G00027.1	2
GO:0071450	cellular response to oxygen radical	2/732	16/12882	0.229739	0.534172	0.429657	AE05G01334.1/AE06G00782.1	2
GO:0071451	cellular response to superoxide	2/732	16/12882	0.229739	0.534172	0.429657	AE05G01334.1/AE06G00782.1	2
GO:0006974	cellular response to DNA damage stimulus	25/732	375/12882	0.23034	0.534692	0.430075	AE01G00118.1/AE01G00121.1/AE01G03315.1/AE01G03440.1/AE01G03579.1/AE01G03585.1/AE03G01655.1/AE03G02142.1/AE05G00090.1/AE05G00367.1/AE05G00384.1/AE08G01022.1/AE08G02397.1/AE09G03174.1/AE10G00599.1/AE10G00918.1/AE10G00932.1/AE10G02123.1/AE10G02126.1/AE11G01126.1/AE11G01134.1/AE11G01584.1/AE12G01806.1/AE12G01810.1/AE23G00023.1	25
GO:2000028	regulation of photoperiodism, flowering	7/732	88/12882	0.232965	0.539334	0.433808	AE07G00741.1/AE07G00742.1/AE08G00203.1/AE08G00206.1/AE11G02501.1/AE12G01251.1/AE17G00002.1	7
GO:0048646	anatomical structure formation involved in morphogenesis	23/732	343/12882	0.233296	0.539334	0.433808	AE01G00544.1/AE01G02014.1/AE01G02653.1/AE05G00856.1/AE05G02153.1/AE06G01311.1/AE07G02070.1/AE07G02071.1/AE07G02086.1/AE07G02089.1/AE08G01394.1/AE09G00120.1/AE09G00696.1/AE09G01103.1/AE09G01110.1/AE09G01488.1/AE09G02074.1/AE09G02078.1/AE09G02082.1/AE09G03454.1/AE11G01657.1/AE11G01658.1/AE26G00017.1	23
GO:0006281	DNA repair	19/732	278/12882	0.23369	0.539334	0.433808	AE01G03440.1/AE01G03579.1/AE01G03585.1/AE03G02142.1/AE05G00090.1/AE05G00367.1/AE05G00384.1/AE08G01022.1/AE08G02397.1/AE09G03174.1/AE10G00918.1/AE10G00932.1/AE10G02123.1/AE10G02126.1/AE11G01126.1/AE11G01134.1/AE11G01584.1/AE12G01806.1/AE12G01810.1	19
GO:0034614	cellular response to reactive oxygen species	6/732	73/12882	0.233864	0.539334	0.433808	AE05G01334.1/AE06G00782.1/AE10G01132.1/AE10G01133.1/AE10G01137.1/AE10G01139.1	6
GO:0006605	protein targeting	14/732	198/12882	0.236057	0.543508	0.437166	AE01G03657.1/AE03G02502.1/AE04G00102.1/AE04G00106.1/AE04G00357.1/AE05G01036.1/AE05G02201.1/AE05G02213.1/AE05G02221.1/AE06G00028.1/AE08G00056.1/AE10G01452.1/AE11G00349.1/AE11G02643.1	14
GO:1901991	negative regulation of mitotic cell cycle phase transition	4/732	44/12882	0.239023	0.549441	0.441938	AE01G03497.1/AE03G00675.1/AE08G00327.1/AE11G02625.1	4
GO:0009583	detection of light stimulus	3/732	30/12882	0.241503	0.552453	0.444361	AE01G00285.1/AE09G00233.1/AE12G02154.1	3
GO:0051651	maintenance of location in cell	3/732	30/12882	0.241503	0.552453	0.444361	AE08G00571.1/AE08G00575.1/AE11G02062.1	3
GO:0060966	regulation of gene silencing by RNA	3/732	30/12882	0.241503	0.552453	0.444361	AE09G01989.1/AE12G02182.1/AE21G00013.1	3
GO:0003333	amino acid transmembrane transport	5/732	59/12882	0.243142	0.55441	0.445935	AE08G02682.1/AE08G02685.1/AE08G02688.1/AE08G02690.1/AE08G02694.1	5
GO:0006865	amino acid transport	5/732	59/12882	0.243142	0.55441	0.445935	AE08G02682.1/AE08G02685.1/AE08G02688.1/AE08G02690.1/AE08G02694.1	5
GO:0016052	carbohydrate catabolic process	10/732	136/12882	0.244858	0.55564	0.446924	AE02G02088.1/AE04G00704.1/AE08G01022.1/AE08G01419.1/AE11G01130.1/AE11G01138.1/AE11G01143.1/AE11G01146.1/AE11G01584.1/AE14G00027.1	10
GO:0042440	pigment metabolic process	10/732	136/12882	0.244858	0.55564	0.446924	AE01G03325.1/AE01G03326.1/AE01G03551.1/AE03G01440.1/AE09G00103.1/AE09G00415.1/AE09G00569.1/AE23G00011.1/AE23G00013.1/AE23G00015.1	10
GO:0071241	cellular response to inorganic substance	10/732	136/12882	0.244858	0.55564	0.446924	AE07G01811.1/AE10G01132.1/AE10G01133.1/AE10G01137.1/AE10G01139.1/AE11G01554.1/AE11G01555.1/AE11G01558.1/AE11G01559.1/AE11G01561.1	10
GO:0010029	regulation of seed germination	8/732	105/12882	0.246554	0.558593	0.4493	AE01G01913.1/AE02G03002.1/AE03G02319.1/AE03G02320.1/AE03G02321.1/AE03G02322.1/AE09G03542.1/AE24G00009.1	8
GO:0000303	response to superoxide	2/732	17/12882	0.251233	0.560124	0.450531	AE05G01334.1/AE06G00782.1	2
GO:0006801	superoxide metabolic process	2/732	17/12882	0.251233	0.560124	0.450531	AE05G01334.1/AE06G00782.1	2
GO:0032465	regulation of cytokinesis	2/732	17/12882	0.251233	0.560124	0.450531	AE10G02123.1/AE10G02126.1	2
GO:0034502	protein localization to chromosome	2/732	17/12882	0.251233	0.560124	0.450531	AE10G02123.1/AE10G02126.1	2
GO:0046164	alcohol catabolic process	2/732	17/12882	0.251233	0.560124	0.450531	AE08G01022.1/AE11G01584.1	2
GO:0060688	regulation of morphogenesis of a branching structure	2/732	17/12882	0.251233	0.560124	0.450531	AE01G02014.1/AE09G03454.1	2
GO:1903409	reactive oxygen species biosynthetic process	2/732	17/12882	0.251233	0.560124	0.450531	AE05G00651.1/AE10G00216.1	2
GO:2000032	regulation of secondary shoot formation	2/732	17/12882	0.251233	0.560124	0.450531	AE01G02014.1/AE09G03454.1	2
GO:0098660	inorganic ion transmembrane transport	20/732	298/12882	0.251264	0.560124	0.450531	AE02G01929.1/AE03G00270.1/AE03G00271.1/AE05G01737.1/AE06G00290.1/AE08G00588.1/AE08G00592.1/AE08G01079.1/AE09G01056.1/AE10G01132.1/AE10G01133.1/AE10G01137.1/AE10G01139.1/AE11G01518.1/AE11G02039.1/AE11G02138.1/AE11G02353.1/AE11G02354.1/AE11G02355.1/AE18G00027.1	20
GO:0048870	cell motility	4/732	45/12882	0.251581	0.560124	0.450531	AE01G02472.1/AE02G01208.1/AE04G02290.1/AE09G01677.1	4
GO:0051674	localization of cell	4/732	45/12882	0.251581	0.560124	0.450531	AE01G02472.1/AE02G01208.1/AE04G02290.1/AE09G01677.1	4
GO:0045132	meiotic chromosome segregation	6/732	75/12882	0.252938	0.561381	0.451542	AE05G00367.1/AE05G00384.1/AE10G02123.1/AE10G02126.1/AE11G01126.1/AE11G01134.1	6
GO:0051050	positive regulation of transport	6/732	75/12882	0.252938	0.561381	0.451542	AE01G03657.1/AE08G00830.1/AE11G00349.1/AE11G01787.1/AE11G01800.1/AE11G01806.1	6
GO:0042274	ribosomal small subunit biogenesis	5/732	60/12882	0.253957	0.562759	0.45265	AE01G02014.1/AE02G01662.1/AE04G01814.1/AE04G01815.1/AE09G03454.1	5
GO:0090626	plant epidermis morphogenesis	8/732	107/12882	0.262692	0.581205	0.467487	AE01G00600.1/AE02G01872.1/AE04G01604.1/AE09G00944.1/AE09G00959.1/AE09G01984.1/AE12G02039.1/AE20G00004.1	8
GO:0006767	water-soluble vitamin metabolic process	4/732	46/12882	0.264274	0.581978	0.468109	AE01G00118.1/AE01G00121.1/AE03G01655.1/AE10G00599.1	4
GO:1901988	negative regulation of cell cycle phase transition	4/732	46/12882	0.264274	0.581978	0.468109	AE01G03497.1/AE03G00675.1/AE08G00327.1/AE11G02625.1	4
GO:1904951	positive regulation of establishment of protein localization	4/732	46/12882	0.264274	0.581978	0.468109	AE08G00830.1/AE11G01787.1/AE11G01800.1/AE11G01806.1	4
GO:0043603	cellular amide metabolic process	29/732	450/12882	0.26593	0.584715	0.47031	AE01G02304.1/AE01G02306.1/AE01G02309.1/AE02G00604.1/AE02G00612.1/AE02G00616.1/AE02G01662.1/AE03G01068.1/AE03G01069.1/AE03G01070.1/AE04G00497.1/AE04G01814.1/AE04G01815.1/AE04G02784.1/AE06G00732.1/AE06G01622.1/AE06G01625.1/AE07G02214.1/AE08G00056.1/AE09G00119.1/AE11G01813.1/AE11G02643.1/AE12G00517.1/AE12G00521.1/AE12G00522.1/AE12G02180.1/AE21G00011.1/AE26G00016.1/AE27G00002.1	29
GO:0071407	cellular response to organic cyclic compound	17/732	253/12882	0.271534	0.585224	0.47072	AE01G00285.1/AE01G01918.1/AE01G02653.1/AE05G00856.1/AE07G00331.1/AE07G02070.1/AE07G02071.1/AE07G02086.1/AE07G02089.1/AE09G00233.1/AE09G01488.1/AE09G02513.1/AE09G03533.1/AE09G03534.1/AE12G01773.1/AE12G02154.1/AE24G00004.1	17
GO:0071370	cellular response to gibberellin stimulus	6/732	77/12882	0.272423	0.585224	0.47072	AE05G01760.1/AE05G01761.1/AE06G00320.1/AE06G02341.1/AE06G02343.1/AE08G00611.1	6
GO:0071824	protein-DNA complex subunit organization	9/732	124/12882	0.272529	0.585224	0.47072	AE01G02972.1/AE02G00136.1/AE04G00924.1/AE04G03219.1/AE08G01022.1/AE08G02397.1/AE11G01584.1/AE12G01806.1/AE12G01810.1	9
GO:0006206	pyrimidine nucleobase metabolic process	3/732	32/12882	0.272685	0.585224	0.47072	AE11G02353.1/AE11G02354.1/AE11G02355.1	3
GO:0030522	intracellular receptor signaling pathway	3/732	32/12882	0.272685	0.585224	0.47072	AE01G00285.1/AE09G00233.1/AE12G02154.1	3
GO:0031396	regulation of protein ubiquitination	3/732	32/12882	0.272685	0.585224	0.47072	AE03G00229.1/AE06G02611.1/AE06G02640.1	3
GO:0071483	cellular response to blue light	3/732	32/12882	0.272685	0.585224	0.47072	AE01G00285.1/AE09G00233.1/AE12G02154.1	3
GO:0006000	fructose metabolic process	2/732	18/12882	0.272774	0.585224	0.47072	AE03G00634.1/AE06G01194.1	2
GO:0006734	NADH metabolic process	2/732	18/12882	0.272774	0.585224	0.47072	AE03G01080.1/AE03G01087.1	2
GO:0007281	germ cell development	2/732	18/12882	0.272774	0.585224	0.47072	AE10G02123.1/AE10G02126.1	2
GO:0015919	peroxisomal membrane transport	2/732	18/12882	0.272774	0.585224	0.47072	AE05G01036.1/AE10G01452.1	2
GO:0016558	protein import into peroxisome matrix	2/732	18/12882	0.272774	0.585224	0.47072	AE05G01036.1/AE10G01452.1	2
GO:0034620	cellular response to unfolded protein	2/732	18/12882	0.272774	0.585224	0.47072	AE01G00795.1/AE09G03306.1	2
GO:0042136	neurotransmitter biosynthetic process	2/732	18/12882	0.272774	0.585224	0.47072	AE05G00651.1/AE10G00216.1	2
GO:0046352	disaccharide catabolic process	2/732	18/12882	0.272774	0.585224	0.47072	AE08G01022.1/AE11G01584.1	2
GO:0051091	positive regulation of DNA-binding transcription factor activity	2/732	18/12882	0.272774	0.585224	0.47072	AE01G02972.1/AE04G00924.1	2
GO:0010817	regulation of hormone levels	27/732	419/12882	0.275245	0.588741	0.473548	AE01G02653.1/AE01G03340.1/AE01G03352.1/AE01G03354.1/AE01G03657.1/AE02G00352.1/AE02G00354.1/AE03G00435.1/AE04G00946.1/AE04G03000.1/AE05G01209.1/AE05G01760.1/AE05G01761.1/AE06G00320.1/AE06G00682.1/AE06G00683.1/AE06G02341.1/AE06G02343.1/AE08G00294.1/AE08G00611.1/AE08G02681.1/AE08G02683.1/AE08G02693.1/AE09G00559.1/AE09G01488.1/AE10G01338.1/AE11G00349.1	27
GO:0048589	developmental growth	27/732	419/12882	0.275245	0.588741	0.473548	AE01G00163.1/AE02G00592.1/AE03G00186.1/AE03G00188.1/AE03G01072.1/AE03G01076.1/AE04G02793.1/AE06G01630.1/AE07G00331.1/AE08G00203.1/AE08G00206.1/AE08G00211.1/AE08G01022.1/AE09G03824.1/AE09G03830.1/AE10G00001.1/AE10G00003.1/AE10G00007.1/AE10G02123.1/AE10G02126.1/AE11G01584.1/AE11G02495.1/AE11G02501.1/AE11G02721.1/AE12G01773.1/AE17G00002.1/AE17G00007.1	27
GO:0006576	cellular biogenic amine metabolic process	4/732	47/12882	0.277082	0.589998	0.47456	AE07G02216.1/AE12G02176.1/AE12G02177.1/AE21G00008.1	4
GO:0044106	cellular amine metabolic process	4/732	47/12882	0.277082	0.589998	0.47456	AE07G02216.1/AE12G02176.1/AE12G02177.1/AE21G00008.1	4
GO:0060249	anatomical structure homeostasis	4/732	47/12882	0.277082	0.589998	0.47456	AE04G00601.1/AE10G02123.1/AE10G02126.1/AE15G00027.1	4
GO:0090558	plant epidermis development	19/732	287/12882	0.277639	0.590295	0.474799	AE01G00163.1/AE01G00600.1/AE01G03042.1/AE02G01872.1/AE04G01604.1/AE05G00856.1/AE07G00331.1/AE07G02070.1/AE07G02071.1/AE07G02086.1/AE07G02089.1/AE09G00944.1/AE09G00959.1/AE09G01984.1/AE09G03824.1/AE09G03830.1/AE12G01773.1/AE12G02039.1/AE20G00004.1	19
GO:1900140	regulation of seedling development	8/732	109/12882	0.279133	0.592581	0.476638	AE01G01913.1/AE02G03002.1/AE03G02319.1/AE03G02320.1/AE03G02321.1/AE03G02322.1/AE09G03542.1/AE24G00009.1	8
GO:0072521	purine-containing compound metabolic process	15/732	222/12882	0.280861	0.595357	0.47887	AE01G03535.1/AE02G01532.1/AE04G00497.1/AE04G00676.1/AE04G00678.1/AE04G01013.1/AE04G01926.1/AE06G00732.1/AE09G00121.1/AE11G01102.1/AE11G01813.1/AE12G00517.1/AE12G00521.1/AE12G00522.1/AE26G00019.1	15
GO:0019216	regulation of lipid metabolic process	6/732	78/12882	0.282299	0.597513	0.480604	AE02G00352.1/AE02G00354.1/AE04G03000.1/AE05G00370.1/AE05G00387.1/AE10G00378.1	6
GO:0034504	protein localization to nucleus	7/732	94/12882	0.285763	0.602398	0.484534	AE01G01255.1/AE01G01258.1/AE01G01265.1/AE02G01603.1/AE04G01878.1/AE08G00031.1/AE11G02660.1	7
GO:0007015	actin filament organization	5/732	63/12882	0.287049	0.602398	0.484534	AE02G00592.1/AE04G02793.1/AE08G00211.1/AE11G02495.1/AE17G00007.1	5
GO:0048767	root hair elongation	5/732	63/12882	0.287049	0.602398	0.484534	AE01G00163.1/AE07G00331.1/AE09G03824.1/AE09G03830.1/AE12G01773.1	5
GO:0006607	NLS-bearing protein import into nucleus	3/732	33/12882	0.288436	0.602398	0.484534	AE01G01255.1/AE01G01258.1/AE01G01265.1	3
GO:0022898	regulation of transmembrane transporter activity	3/732	33/12882	0.288436	0.602398	0.484534	AE03G02089.1/AE10G00887.1/AE10G00893.1	3
GO:0032409	regulation of transporter activity	3/732	33/12882	0.288436	0.602398	0.484534	AE03G02089.1/AE10G00887.1/AE10G00893.1	3
GO:0032412	regulation of ion transmembrane transporter activity	3/732	33/12882	0.288436	0.602398	0.484534	AE03G02089.1/AE10G00887.1/AE10G00893.1	3
GO:0050877	nervous system process	3/732	33/12882	0.288436	0.602398	0.484534	AE11G01948.1/AE11G01961.1/AE11G01967.1	3
GO:0052542	defense response by callose deposition	3/732	33/12882	0.288436	0.602398	0.484534	AE03G02089.1/AE10G00887.1/AE10G00893.1	3
GO:0051983	regulation of chromosome segregation	4/732	48/12882	0.289988	0.604746	0.486422	AE01G03497.1/AE03G00675.1/AE08G00327.1/AE11G02625.1	4
GO:0043094	cellular metabolic compound salvage	6/732	79/12882	0.292254	0.608338	0.489311	AE04G02627.1/AE04G02628.1/AE11G01718.1/AE11G02353.1/AE11G02354.1/AE11G02355.1	6
GO:0043086	negative regulation of catalytic activity	11/732	159/12882	0.293941	0.608338	0.489311	AE03G00229.1/AE03G01644.1/AE03G02319.1/AE03G02320.1/AE03G02321.1/AE03G02322.1/AE04G00601.1/AE06G02611.1/AE06G02640.1/AE10G00596.1/AE15G00027.1	11
GO:0090627	plant epidermal cell differentiation	11/732	159/12882	0.293941	0.608338	0.489311	AE01G00163.1/AE01G00600.1/AE02G01872.1/AE04G01604.1/AE07G00331.1/AE09G00944.1/AE09G00959.1/AE09G01984.1/AE09G03824.1/AE09G03830.1/AE12G01773.1	11
GO:0010345	suberin biosynthetic process	2/732	19/12882	0.294288	0.608338	0.489311	AE04G00497.1/AE06G00732.1	2
GO:0032206	positive regulation of telomere maintenance	2/732	19/12882	0.294288	0.608338	0.489311	AE04G00601.1/AE15G00027.1	2
GO:0071484	cellular response to light intensity	2/732	19/12882	0.294288	0.608338	0.489311	AE05G01334.1/AE06G00782.1	2
GO:0010087	phloem or xylem histogenesis	9/732	127/12882	0.295822	0.610619	0.491146	AE02G01524.1/AE04G01939.1/AE04G01940.1/AE08G00109.1/AE10G00362.1/AE11G01555.1/AE11G01559.1/AE11G02600.1/AE11G02602.1	9
GO:0044786	cell cycle DNA replication	4/732	49/12882	0.302973	0.624468	0.502285	AE05G00090.1/AE09G03174.1/AE10G02123.1/AE10G02126.1	4
GO:0030162	regulation of proteolysis	9/732	128/12882	0.303697	0.625051	0.502755	AE03G00229.1/AE03G00538.1/AE03G02319.1/AE03G02320.1/AE03G02321.1/AE03G02322.1/AE06G01079.1/AE06G02611.1/AE06G02640.1	9
GO:0009682	induced systemic resistance	3/732	34/12882	0.304253	0.625286	0.502944	AE03G02351.1/AE03G02379.1/AE10G00362.1	3
GO:0009150	purine ribonucleotide metabolic process	13/732	194/12882	0.309811	0.635786	0.511389	AE01G03535.1/AE02G01532.1/AE04G00497.1/AE04G00676.1/AE04G00678.1/AE04G01926.1/AE06G00732.1/AE09G00121.1/AE11G01813.1/AE12G00517.1/AE12G00521.1/AE12G00522.1/AE26G00019.1	13
GO:0009933	meristem structural organization	6/732	81/12882	0.312364	0.639546	0.514413	AE01G02014.1/AE03G02156.1/AE09G03454.1/AE10G00925.1/AE10G00927.1/AE10G00939.1	6
GO:0010118	stomatal movement	7/732	97/12882	0.31317	0.639546	0.514413	AE07G01174.1/AE12G00772.1/AE12G00778.1/AE12G00784.1/AE12G00806.1/AE12G00827.1/AE12G00848.1	7
GO:0032535	regulation of cellular component size	7/732	97/12882	0.31317	0.639546	0.514413	AE02G00374.1/AE02G00592.1/AE04G02793.1/AE04G02992.1/AE08G00211.1/AE11G02495.1/AE17G00007.1	7
GO:0034637	cellular carbohydrate biosynthetic process	11/732	162/12882	0.315066	0.639546	0.514413	AE01G03325.1/AE01G03326.1/AE03G00634.1/AE06G01194.1/AE09G00415.1/AE09G00569.1/AE09G03152.1/AE09G03167.1/AE23G00011.1/AE23G00013.1/AE23G00015.1	11
GO:0002520	immune system development	2/732	20/12882	0.315708	0.639546	0.514413	AE10G02123.1/AE10G02126.1	2
GO:0007548	sex differentiation	2/732	20/12882	0.315708	0.639546	0.514413	AE10G02123.1/AE10G02126.1	2
GO:0015693	magnesium ion transport	2/732	20/12882	0.315708	0.639546	0.514413	AE08G01378.1/AE11G01189.1	2
GO:0032210	regulation of telomere maintenance via telomerase	2/732	20/12882	0.315708	0.639546	0.514413	AE04G00601.1/AE15G00027.1	2
GO:1901068	guanosine-containing compound metabolic process	2/732	20/12882	0.315708	0.639546	0.514413	AE04G00676.1/AE04G00678.1	2
GO:0009267	cellular response to starvation	12/732	179/12882	0.319263	0.644763	0.518609	AE02G00604.1/AE02G00612.1/AE02G00616.1/AE04G02784.1/AE05G01209.1/AE06G00682.1/AE06G00683.1/AE07G00353.1/AE08G01022.1/AE11G01584.1/AE12G01744.1/AE27G00002.1	12
GO:0052543	callose deposition in cell wall	3/732	35/12882	0.320105	0.644763	0.518609	AE03G02089.1/AE10G00887.1/AE10G00893.1	3
GO:1903320	regulation of protein modification by small protein conjugation or removal	3/732	35/12882	0.320105	0.644763	0.518609	AE03G00229.1/AE06G02611.1/AE06G02640.1	3
GO:2000060	positive regulation of ubiquitin-dependent protein catabolic process	3/732	35/12882	0.320105	0.644763	0.518609	AE03G00229.1/AE06G02611.1/AE06G02640.1	3
GO:0017144	drug metabolic process	23/732	363/12882	0.323935	0.651552	0.52407	AE01G00118.1/AE01G00121.1/AE01G03535.1/AE02G01532.1/AE03G01080.1/AE03G01087.1/AE03G01655.1/AE04G01926.1/AE05G00651.1/AE05G01561.1/AE05G02071.1/AE05G02080.1/AE06G01958.1/AE06G02147.1/AE06G02270.1/AE06G02295.1/AE06G02316.1/AE06G02317.1/AE06G02320.1/AE09G00121.1/AE10G00216.1/AE10G00599.1/AE26G00019.1	23
GO:0051053	negative regulation of DNA metabolic process	4/732	51/12882	0.329113	0.66009	0.530937	AE04G00601.1/AE10G02123.1/AE10G02126.1/AE15G00027.1	4
GO:0070988	demethylation	4/732	51/12882	0.329113	0.66009	0.530937	AE01G03496.1/AE09G00396.1/AE09G00398.1/AE25G00010.1	4
GO:0032956	regulation of actin cytoskeleton organization	5/732	67/12882	0.332249	0.665437	0.535239	AE02G00592.1/AE04G02793.1/AE08G00211.1/AE11G02495.1/AE17G00007.1	5
GO:0032436	positive regulation of proteasomal ubiquitin-dependent protein catabolic process	3/732	36/12882	0.335963	0.670166	0.539042	AE03G00229.1/AE06G02611.1/AE06G02640.1	3
GO:0052386	cell wall thickening	3/732	36/12882	0.335963	0.670166	0.539042	AE03G02089.1/AE10G00887.1/AE10G00893.1	3
GO:0000305	response to oxygen radical	2/732	21/12882	0.336976	0.670166	0.539042	AE05G01334.1/AE06G00782.1	2
GO:0000731	DNA synthesis involved in DNA repair	2/732	21/12882	0.336976	0.670166	0.539042	AE01G03579.1/AE01G03585.1	2
GO:0030155	regulation of cell adhesion	2/732	21/12882	0.336976	0.670166	0.539042	AE08G01022.1/AE11G01584.1	2
GO:0007088	regulation of mitotic nuclear division	4/732	52/12882	0.342234	0.679668	0.546685	AE01G03497.1/AE03G00675.1/AE08G00327.1/AE11G02625.1	4
GO:0009630	gravitropism	6/732	84/12882	0.342913	0.680064	0.547003	AE01G03340.1/AE01G03352.1/AE01G03354.1/AE07G02149.1/AE09G00559.1/AE12G02247.1	6
GO:0009911	positive regulation of flower development	5/732	68/12882	0.343666	0.680603	0.547437	AE05G00083.1/AE05G00084.1/AE05G00091.1/AE05G00095.1/AE05G00096.1	5
GO:0048440	carpel development	7/732	101/12882	0.350392	0.692955	0.557372	AE03G01465.1/AE03G01466.1/AE03G01468.1/AE04G02108.1/AE06G01958.1/AE06G02147.1/AE10G00489.1	7
GO:0010380	regulation of chlorophyll biosynthetic process	3/732	37/12882	0.351801	0.693045	0.557444	AE05G00370.1/AE05G00387.1/AE10G00378.1	3
GO:0007127	meiosis I	6/732	85/12882	0.353168	0.693045	0.557444	AE05G00367.1/AE05G00384.1/AE10G02123.1/AE10G02126.1/AE11G01126.1/AE11G01134.1	6
GO:1902903	regulation of supramolecular fiber organization	5/732	69/12882	0.355108	0.693045	0.557444	AE02G00592.1/AE04G02793.1/AE08G00211.1/AE11G02495.1/AE17G00007.1	5
GO:0007093	mitotic cell cycle checkpoint signaling	4/732	53/12882	0.355369	0.693045	0.557444	AE01G03497.1/AE03G00675.1/AE08G00327.1/AE11G02625.1	4
GO:0048825	cotyledon development	4/732	53/12882	0.355369	0.693045	0.557444	AE01G03440.1/AE03G02142.1/AE10G00918.1/AE10G00932.1	4
GO:0090150	establishment of protein localization to membrane	4/732	53/12882	0.355369	0.693045	0.557444	AE03G02502.1/AE04G00102.1/AE04G00106.1/AE04G00357.1	4
GO:0000712	resolution of meiotic recombination intermediates	2/732	22/12882	0.35804	0.693045	0.557444	AE05G00367.1/AE05G00384.1	2
GO:0002213	defense response to insect	2/732	22/12882	0.35804	0.693045	0.557444	AE04G01894.1/AE05G00344.1	2
GO:0006108	malate metabolic process	2/732	22/12882	0.35804	0.693045	0.557444	AE03G01080.1/AE03G01087.1	2
GO:0009313	oligosaccharide catabolic process	2/732	22/12882	0.35804	0.693045	0.557444	AE08G01022.1/AE11G01584.1	2
GO:0016106	sesquiterpenoid biosynthetic process	2/732	22/12882	0.35804	0.693045	0.557444	AE01G02653.1/AE09G01488.1	2
GO:0030148	sphingolipid biosynthetic process	2/732	22/12882	0.35804	0.693045	0.557444	AE08G01014.1/AE11G01595.1	2
GO:0048354	mucilage biosynthetic process involved in seed coat development	2/732	22/12882	0.35804	0.693045	0.557444	AE12G02039.1/AE20G00004.1	2
GO:0072331	signal transduction by p53 class mediator	2/732	22/12882	0.35804	0.693045	0.557444	AE10G02123.1/AE10G02126.1	2
GO:2000573	positive regulation of DNA biosynthetic process	2/732	22/12882	0.35804	0.693045	0.557444	AE04G00601.1/AE15G00027.1	2
GO:0044282	small molecule catabolic process	11/732	168/12882	0.358269	0.693045	0.557444	AE04G01013.1/AE05G01036.1/AE05G02071.1/AE05G02080.1/AE07G00515.1/AE07G00517.1/AE08G01022.1/AE10G01452.1/AE11G01102.1/AE11G01584.1/AE12G01547.1	11
GO:0045184	establishment of protein localization	30/732	490/12882	0.361801	0.698903	0.562156	AE01G01255.1/AE01G01258.1/AE01G01265.1/AE01G03657.1/AE02G01603.1/AE03G02502.1/AE04G00102.1/AE04G00106.1/AE04G00357.1/AE04G01878.1/AE05G00856.1/AE05G01036.1/AE05G02201.1/AE05G02213.1/AE05G02221.1/AE06G00028.1/AE07G00331.1/AE07G02070.1/AE07G02071.1/AE07G02086.1/AE07G02089.1/AE08G00031.1/AE08G00056.1/AE10G01452.1/AE10G02123.1/AE10G02126.1/AE11G00349.1/AE11G02643.1/AE11G02660.1/AE12G01773.1	30
GO:0006163	purine nucleotide metabolic process	13/732	202/12882	0.362284	0.698903	0.562156	AE01G03535.1/AE02G01532.1/AE04G00497.1/AE04G00676.1/AE04G00678.1/AE04G01926.1/AE06G00732.1/AE09G00121.1/AE11G01813.1/AE12G00517.1/AE12G00521.1/AE12G00522.1/AE26G00019.1	13
GO:0031050	dsRNA processing	6/732	86/12882	0.363445	0.699236	0.562425	AE01G01918.1/AE07G00331.1/AE09G03533.1/AE09G03534.1/AE12G01773.1/AE24G00004.1	6
GO:0070918	production of small RNA involved in gene silencing by RNA	6/732	86/12882	0.363445	0.699236	0.562425	AE01G01918.1/AE07G00331.1/AE09G03533.1/AE09G03534.1/AE12G01773.1/AE24G00004.1	6
GO:0032970	regulation of actin filament-based process	5/732	70/12882	0.366566	0.704284	0.566485	AE02G00592.1/AE04G02793.1/AE08G00211.1/AE11G02495.1/AE17G00007.1	5
GO:0006898	receptor-mediated endocytosis	3/732	38/12882	0.367594	0.704348	0.566536	AE03G02089.1/AE10G00887.1/AE10G00893.1	3
GO:1901463	regulation of tetrapyrrole biosynthetic process	3/732	38/12882	0.367594	0.704348	0.566536	AE05G00370.1/AE05G00387.1/AE10G00378.1	3
GO:0071897	DNA biosynthetic process	4/732	54/12882	0.368502	0.704541	0.566691	AE01G03579.1/AE01G03585.1/AE04G00601.1/AE15G00027.1	4
GO:0006897	endocytosis	7/732	103/12882	0.369187	0.704541	0.566691	AE03G02089.1/AE08G00830.1/AE10G00887.1/AE10G00893.1/AE11G01787.1/AE11G01800.1/AE11G01806.1	7
GO:2000243	positive regulation of reproductive process	7/732	103/12882	0.369187	0.704541	0.566691	AE05G00083.1/AE05G00084.1/AE05G00091.1/AE05G00095.1/AE05G00096.1/AE08G01022.1/AE11G01584.1	7
GO:0044089	positive regulation of cellular component biogenesis	6/732	87/12882	0.373737	0.712264	0.572903	AE02G00592.1/AE04G00082.1/AE04G02793.1/AE08G00211.1/AE11G02495.1/AE17G00007.1	6
GO:0043604	amide biosynthetic process	22/732	357/12882	0.377849	0.717189	0.576865	AE02G00604.1/AE02G00612.1/AE02G00616.1/AE02G01662.1/AE03G01068.1/AE03G01069.1/AE03G01070.1/AE04G01814.1/AE04G01815.1/AE04G02784.1/AE06G01622.1/AE06G01625.1/AE07G02214.1/AE09G00119.1/AE11G01813.1/AE12G00517.1/AE12G00521.1/AE12G00522.1/AE12G02180.1/AE21G00011.1/AE26G00016.1/AE27G00002.1	22
GO:0006278	RNA-dependent DNA biosynthetic process	2/732	23/12882	0.378854	0.717189	0.576865	AE04G00601.1/AE15G00027.1	2
GO:0007292	female gamete generation	2/732	23/12882	0.378854	0.717189	0.576865	AE10G02123.1/AE10G02126.1	2
GO:1900618	regulation of shoot system morphogenesis	2/732	23/12882	0.378854	0.717189	0.576865	AE01G02014.1/AE09G03454.1	2
GO:1904356	regulation of telomere maintenance via telomere lengthening	2/732	23/12882	0.378854	0.717189	0.576865	AE04G00601.1/AE15G00027.1	2
GO:0006352	DNA-templated transcription, initiation	4/732	55/12882	0.381618	0.721456	0.580297	AE01G02972.1/AE02G00136.1/AE04G00924.1/AE04G03219.1	4
GO:0009853	photorespiration	3/732	39/12882	0.383318	0.722741	0.581331	AE04G02627.1/AE04G02628.1/AE11G01718.1	3
GO:0072503	cellular divalent inorganic cation homeostasis	3/732	39/12882	0.383318	0.722741	0.581331	AE08G00588.1/AE08G00592.1/AE11G02039.1	3
GO:0071359	cellular response to dsRNA	6/732	88/12882	0.384038	0.723135	0.581648	AE01G01918.1/AE07G00331.1/AE09G03533.1/AE09G03534.1/AE12G01773.1/AE24G00004.1	6
GO:0000209	protein polyubiquitination	7/732	105/12882	0.388043	0.728738	0.586154	AE01G03440.1/AE03G00332.1/AE03G02142.1/AE06G02486.1/AE10G00094.1/AE10G00918.1/AE10G00932.1	7
GO:0090066	regulation of anatomical structure size	7/732	105/12882	0.388043	0.728738	0.586154	AE02G00374.1/AE02G00592.1/AE04G02793.1/AE04G02992.1/AE08G00211.1/AE11G02495.1/AE17G00007.1	7
GO:0010212	response to ionizing radiation	5/732	72/12882	0.389485	0.730479	0.587554	AE08G02397.1/AE10G02123.1/AE10G02126.1/AE12G01806.1/AE12G01810.1	5
GO:0010639	negative regulation of organelle organization	8/732	122/12882	0.390791	0.731957	0.588743	AE01G03496.1/AE01G03497.1/AE03G00675.1/AE08G00327.1/AE09G00396.1/AE09G00398.1/AE11G02625.1/AE25G00010.1	8
GO:0009060	aerobic respiration	4/732	56/12882	0.394703	0.736364	0.592288	AE02G01532.1/AE03G01080.1/AE03G01087.1/AE04G01926.1	4
GO:0010104	regulation of ethylene-activated signaling pathway	4/732	56/12882	0.394703	0.736364	0.592288	AE01G00544.1/AE09G02074.1/AE09G02078.1/AE09G02082.1	4
GO:0070297	regulation of phosphorelay signal transduction system	4/732	56/12882	0.394703	0.736364	0.592288	AE01G00544.1/AE09G02074.1/AE09G02078.1/AE09G02082.1	4
GO:0009205	purine ribonucleoside triphosphate metabolic process	7/732	106/12882	0.397479	0.738592	0.59408	AE01G03535.1/AE02G01532.1/AE04G00676.1/AE04G00678.1/AE04G01926.1/AE09G00121.1/AE26G00019.1	7
GO:0065004	protein-DNA complex assembly	7/732	106/12882	0.397479	0.738592	0.59408	AE01G02972.1/AE02G00136.1/AE04G00924.1/AE04G03219.1/AE08G02397.1/AE12G01806.1/AE12G01810.1	7
GO:0000096	sulfur amino acid metabolic process	3/732	40/12882	0.398952	0.738592	0.59408	AE08G01083.1/AE11G01510.1/AE18G00031.1	3
GO:0032434	regulation of proteasomal ubiquitin-dependent protein catabolic process	3/732	40/12882	0.398952	0.738592	0.59408	AE03G00229.1/AE06G02611.1/AE06G02640.1	3
GO:2000241	regulation of reproductive process	27/732	447/12882	0.399078	0.738592	0.59408	AE01G00379.1/AE01G00388.1/AE02G00156.1/AE03G01864.1/AE03G02039.1/AE03G02042.1/AE05G00083.1/AE05G00084.1/AE05G00091.1/AE05G00095.1/AE05G00096.1/AE05G00464.1/AE07G00741.1/AE07G00742.1/AE07G01140.1/AE08G00203.1/AE08G00206.1/AE08G01022.1/AE10G00845.1/AE11G00488.1/AE11G01584.1/AE11G02501.1/AE12G00867.1/AE12G00872.1/AE12G00873.1/AE12G01251.1/AE17G00002.1	27
GO:2001057	reactive nitrogen species metabolic process	2/732	24/12882	0.399379	0.738592	0.59408	AE05G00651.1/AE10G00216.1	2
GO:0009741	response to brassinosteroid	8/732	123/12882	0.399549	0.738592	0.59408	AE01G00285.1/AE05G00856.1/AE07G02070.1/AE07G02071.1/AE07G02086.1/AE07G02089.1/AE09G00233.1/AE12G02154.1	8
GO:0060560	developmental growth involved in morphogenesis	21/732	345/12882	0.40415	0.746044	0.600074	AE01G00163.1/AE02G00592.1/AE03G00186.1/AE03G00188.1/AE03G01072.1/AE03G01076.1/AE04G02793.1/AE06G01630.1/AE07G00331.1/AE08G00211.1/AE08G01022.1/AE09G03824.1/AE09G03830.1/AE10G00001.1/AE10G00003.1/AE10G00007.1/AE11G01584.1/AE11G02495.1/AE11G02721.1/AE12G01773.1/AE17G00007.1	21
GO:0051606	detection of stimulus	6/732	90/12882	0.404634	0.746044	0.600074	AE01G00285.1/AE03G02089.1/AE09G00233.1/AE10G00887.1/AE10G00893.1/AE12G02154.1	6
GO:0051302	regulation of cell division	7/732	107/12882	0.406915	0.749273	0.602671	AE05G00856.1/AE07G02070.1/AE07G02071.1/AE07G02086.1/AE07G02089.1/AE10G02123.1/AE10G02126.1	7
GO:0006109	regulation of carbohydrate metabolic process	4/732	57/12882	0.407745	0.749827	0.603117	AE02G01368.1/AE03G01462.1/AE04G02080.1/AE10G00487.1	4
GO:0010193	response to ozone	3/732	41/12882	0.414474	0.759243	0.610691	AE05G01334.1/AE06G00782.1/AE09G02513.1	3
GO:0052545	callose localization	3/732	41/12882	0.414474	0.759243	0.610691	AE03G02089.1/AE10G00887.1/AE10G00893.1	3
GO:2000058	regulation of ubiquitin-dependent protein catabolic process	3/732	41/12882	0.414474	0.759243	0.610691	AE03G00229.1/AE06G02611.1/AE06G02640.1	3
GO:0070925	organelle assembly	14/732	227/12882	0.415322	0.759719	0.611073	AE01G02014.1/AE02G01662.1/AE02G02052.1/AE02G02054.1/AE03G01864.1/AE03G02039.1/AE03G02042.1/AE04G01144.1/AE04G01814.1/AE04G01815.1/AE09G03454.1/AE10G00845.1/AE12G02251.1/AE12G02253.1	14
GO:0009144	purine nucleoside triphosphate metabolic process	7/732	108/12882	0.416343	0.759719	0.611073	AE01G03535.1/AE02G01532.1/AE04G00676.1/AE04G00678.1/AE04G01926.1/AE09G00121.1/AE26G00019.1	7
GO:0048469	cell maturation	7/732	108/12882	0.416343	0.759719	0.611073	AE01G00163.1/AE07G00331.1/AE09G03824.1/AE09G03830.1/AE10G02123.1/AE10G02126.1/AE12G01773.1	7
GO:0006986	response to unfolded protein	2/732	25/12882	0.419581	0.761701	0.612667	AE01G00795.1/AE09G03306.1	2
GO:0008608	attachment of spindle microtubules to kinetochore	2/732	25/12882	0.419581	0.761701	0.612667	AE10G02123.1/AE10G02126.1	2
GO:0042335	cuticle development	2/732	25/12882	0.419581	0.761701	0.612667	AE02G02645.1/AE02G02647.1	2
GO:0051090	regulation of DNA-binding transcription factor activity	2/732	25/12882	0.419581	0.761701	0.612667	AE01G02972.1/AE04G00924.1	2
GO:0009119	ribonucleoside metabolic process	4/732	58/12882	0.420729	0.761832	0.612773	AE04G00676.1/AE04G00678.1/AE04G01013.1/AE11G01102.1	4
GO:0051054	positive regulation of DNA metabolic process	4/732	58/12882	0.420729	0.761832	0.612773	AE01G03069.1/AE01G03271.1/AE04G00601.1/AE15G00027.1	4
GO:0010224	response to UV-B	5/732	75/12882	0.423734	0.76434	0.61479	AE01G03315.1/AE04G02643.1/AE05G01334.1/AE06G00782.1/AE23G00023.1	5
GO:0030036	actin cytoskeleton organization	5/732	75/12882	0.423734	0.76434	0.61479	AE02G00592.1/AE04G02793.1/AE08G00211.1/AE11G02495.1/AE17G00007.1	5
GO:0060918	auxin transport	5/732	75/12882	0.423734	0.76434	0.61479	AE01G03340.1/AE01G03352.1/AE01G03354.1/AE03G00435.1/AE09G00559.1	5
GO:0043331	response to dsRNA	6/732	92/12882	0.425178	0.76597	0.616101	AE01G01918.1/AE07G00331.1/AE09G03533.1/AE09G03534.1/AE12G01773.1/AE24G00004.1	6
GO:0002229	defense response to oomycetes	3/732	42/12882	0.429865	0.770493	0.619739	AE03G00225.1/AE03G00704.1/AE06G01283.1	3
GO:0016131	brassinosteroid metabolic process	3/732	42/12882	0.429865	0.770493	0.619739	AE04G00946.1/AE08G00294.1/AE10G01338.1	3
GO:0033037	polysaccharide localization	3/732	42/12882	0.429865	0.770493	0.619739	AE03G02089.1/AE10G00887.1/AE10G00893.1	3
GO:0090056	regulation of chlorophyll metabolic process	3/732	42/12882	0.429865	0.770493	0.619739	AE05G00370.1/AE05G00387.1/AE10G00378.1	3
GO:0051346	negative regulation of hydrolase activity	4/732	59/12882	0.433645	0.774884	0.623271	AE03G02319.1/AE03G02320.1/AE03G02321.1/AE03G02322.1	4
GO:0031349	positive regulation of defense response	7/732	110/12882	0.435159	0.774884	0.623271	AE02G01893.1/AE02G01894.1/AE02G01897.1/AE04G01586.1/AE04G01590.1/AE10G00362.1/AE11G01880.1	7
GO:0000018	regulation of DNA recombination	2/732	26/12882	0.439429	0.774884	0.623271	AE01G03069.1/AE01G03271.1	2
GO:0008156	negative regulation of DNA replication	2/732	26/12882	0.439429	0.774884	0.623271	AE10G02123.1/AE10G02126.1	2
GO:0010975	regulation of neuron projection development	2/732	26/12882	0.439429	0.774884	0.623271	AE11G01657.1/AE11G01658.1	2
GO:0019674	NAD metabolic process	2/732	26/12882	0.439429	0.774884	0.623271	AE03G01080.1/AE03G01087.1	2
GO:0042133	neurotransmitter metabolic process	2/732	26/12882	0.439429	0.774884	0.623271	AE05G00651.1/AE10G00216.1	2
GO:0042770	signal transduction in response to DNA damage	2/732	26/12882	0.439429	0.774884	0.623271	AE10G02123.1/AE10G02126.1	2
GO:0043966	histone H3 acetylation	2/732	26/12882	0.439429	0.774884	0.623271	AE10G02123.1/AE10G02126.1	2
GO:0043967	histone H4 acetylation	2/732	26/12882	0.439429	0.774884	0.623271	AE10G02123.1/AE10G02126.1	2
GO:1900865	chloroplast RNA modification	2/732	26/12882	0.439429	0.774884	0.623271	AE04G00598.1/AE15G00028.1	2
GO:1905428	regulation of plant organ formation	2/732	26/12882	0.439429	0.774884	0.623271	AE01G02014.1/AE09G03454.1	2
GO:2000104	negative regulation of DNA-dependent DNA replication	2/732	26/12882	0.439429	0.774884	0.623271	AE10G02123.1/AE10G02126.1	2
GO:0009112	nucleobase metabolic process	3/732	43/12882	0.445109	0.783845	0.630479	AE11G02353.1/AE11G02354.1/AE11G02355.1	3
GO:0010039	response to iron ion	6/732	94/12882	0.445618	0.783845	0.630479	AE05G01334.1/AE06G00782.1/AE10G01132.1/AE10G01133.1/AE10G01137.1/AE10G01139.1	6
GO:1905392	plant organ morphogenesis	26/732	441/12882	0.451895	0.793073	0.637901	AE01G00163.1/AE03G02156.1/AE05G00464.1/AE05G00856.1/AE06G02487.1/AE06G02488.1/AE07G00331.1/AE07G01140.1/AE07G02070.1/AE07G02071.1/AE07G02086.1/AE07G02089.1/AE08G01022.1/AE09G01103.1/AE09G01110.1/AE09G03824.1/AE09G03830.1/AE10G00925.1/AE10G00927.1/AE10G00939.1/AE11G00488.1/AE11G01584.1/AE12G00867.1/AE12G00872.1/AE12G00873.1/AE12G01773.1	26
GO:0034599	cellular response to oxidative stress	8/732	129/12882	0.451984	0.793073	0.637901	AE05G01334.1/AE06G00782.1/AE07G00937.1/AE07G00938.1/AE10G01132.1/AE10G01133.1/AE10G01137.1/AE10G01139.1	8
GO:0044092	negative regulation of molecular function	11/732	181/12882	0.453801	0.794938	0.639402	AE03G00229.1/AE03G01644.1/AE03G02319.1/AE03G02320.1/AE03G02321.1/AE03G02322.1/AE04G00601.1/AE06G02611.1/AE06G02640.1/AE10G00596.1/AE15G00027.1	11
GO:0006418	tRNA aminoacylation for protein translation	5/732	78/12882	0.457612	0.794938	0.639402	AE03G01068.1/AE03G01069.1/AE03G01070.1/AE06G01622.1/AE06G01625.1	5
GO:0031669	cellular response to nutrient levels	12/732	199/12882	0.458726	0.794938	0.639402	AE02G00604.1/AE02G00612.1/AE02G00616.1/AE04G02784.1/AE05G01209.1/AE06G00682.1/AE06G00683.1/AE07G00353.1/AE08G01022.1/AE11G01584.1/AE12G01744.1/AE27G00002.1	12
GO:0000373	Group II intron splicing	2/732	27/12882	0.458899	0.794938	0.639402	AE11G02549.1/AE11G02553.1	2
GO:0007420	brain development	2/732	27/12882	0.458899	0.794938	0.639402	AE10G02123.1/AE10G02126.1	2
GO:0033108	mitochondrial respiratory chain complex assembly	2/732	27/12882	0.458899	0.794938	0.639402	AE08G00885.1/AE11G01718.1	2
GO:0043009	chordate embryonic development	2/732	27/12882	0.458899	0.794938	0.639402	AE10G02123.1/AE10G02126.1	2
GO:0046173	polyol biosynthetic process	2/732	27/12882	0.458899	0.794938	0.639402	AE09G03152.1/AE09G03167.1	2
GO:0051307	meiotic chromosome separation	2/732	27/12882	0.458899	0.794938	0.639402	AE05G00367.1/AE05G00384.1	2
GO:0060322	head development	2/732	27/12882	0.458899	0.794938	0.639402	AE10G02123.1/AE10G02126.1	2
GO:0009116	nucleoside metabolic process	4/732	61/12882	0.459223	0.794938	0.639402	AE04G00676.1/AE04G00678.1/AE04G01013.1/AE11G01102.1	4
GO:0046885	regulation of hormone biosynthetic process	3/732	44/12882	0.460189	0.795637	0.639964	AE02G00352.1/AE02G00354.1/AE04G03000.1	3
GO:0048467	gynoecium development	7/732	113/12882	0.463205	0.799876	0.643373	AE03G01465.1/AE03G01466.1/AE03G01468.1/AE04G02108.1/AE06G01958.1/AE06G02147.1/AE10G00489.1	7
GO:0006631	fatty acid metabolic process	11/732	183/12882	0.468458	0.807962	0.649878	AE03G00186.1/AE03G00188.1/AE05G00667.1/AE05G00676.1/AE05G01036.1/AE07G02340.1/AE08G01393.1/AE10G01452.1/AE11G01171.1/AE12G02081.1/AE14G00014.1	11
GO:0002376	immune system process	28/732	480/12882	0.47104	0.811427	0.652665	AE01G03197.1/AE02G02776.1/AE03G00435.1/AE03G01657.1/AE03G02041.1/AE03G02043.1/AE03G02242.1/AE03G02255.1/AE03G02351.1/AE03G02379.1/AE04G01417.1/AE04G01418.1/AE04G01423.1/AE04G01424.1/AE07G00331.1/AE07G00387.1/AE08G01613.1/AE08G01620.1/AE08G01628.1/AE08G01633.1/AE08G01684.1/AE09G02513.1/AE10G00362.1/AE10G02123.1/AE10G02126.1/AE11G00891.1/AE12G01299.1/AE12G01773.1	28
GO:0016128	phytosteroid metabolic process	3/732	45/12882	0.475089	0.814439	0.655087	AE04G00946.1/AE08G00294.1/AE10G01338.1	3
GO:0043408	regulation of MAPK cascade	3/732	45/12882	0.475089	0.814439	0.655087	AE03G00435.1/AE11G01657.1/AE11G01658.1	3
GO:1901000	regulation of response to salt stress	3/732	45/12882	0.475089	0.814439	0.655087	AE01G02902.1/AE09G01343.1/AE09G01344.1	3
GO:1901401	regulation of tetrapyrrole metabolic process	3/732	45/12882	0.475089	0.814439	0.655087	AE05G00370.1/AE05G00387.1/AE10G00378.1	3
GO:0048532	anatomical structure arrangement	6/732	97/12882	0.475974	0.814968	0.655513	AE01G02014.1/AE03G02156.1/AE09G03454.1/AE10G00925.1/AE10G00927.1/AE10G00939.1	6
GO:0048507	meristem development	21/732	359/12882	0.477826	0.815429	0.655883	AE01G02014.1/AE01G02068.1/AE01G02249.1/AE02G02723.1/AE02G02747.1/AE02G02762.1/AE03G00105.1/AE03G02156.1/AE04G02108.1/AE06G02770.1/AE06G02771.1/AE07G01165.1/AE07G01166.1/AE07G01167.1/AE08G01022.1/AE09G03454.1/AE10G00925.1/AE10G00927.1/AE10G00939.1/AE11G01584.1/AE12G00739.1	21
GO:0006099	tricarboxylic acid cycle	2/732	28/12882	0.47797	0.815429	0.655883	AE03G01080.1/AE03G01087.1	2
GO:0019252	starch biosynthetic process	2/732	28/12882	0.47797	0.815429	0.655883	AE03G00634.1/AE06G01194.1	2
GO:0071396	cellular response to lipid	18/732	307/12882	0.48042	0.818622	0.658452	AE01G00285.1/AE01G02653.1/AE05G00651.1/AE05G00856.1/AE05G01760.1/AE05G01761.1/AE06G00320.1/AE06G02341.1/AE06G02343.1/AE07G02070.1/AE07G02071.1/AE07G02086.1/AE07G02089.1/AE08G00611.1/AE09G00233.1/AE09G01488.1/AE10G00216.1/AE12G02154.1	18
GO:0009199	ribonucleoside triphosphate metabolic process	7/732	115/12882	0.481729	0.819866	0.659452	AE01G03535.1/AE02G01532.1/AE04G00676.1/AE04G00678.1/AE04G01926.1/AE09G00121.1/AE26G00019.1	7
GO:0006261	DNA-dependent DNA replication	8/732	133/12882	0.486535	0.826256	0.664592	AE01G03579.1/AE01G03585.1/AE05G00090.1/AE08G01022.1/AE09G03174.1/AE10G02123.1/AE10G02126.1/AE11G01584.1	8
GO:0051130	positive regulation of cellular component organization	12/732	203/12882	0.486651	0.826256	0.664592	AE02G00592.1/AE04G00082.1/AE04G00601.1/AE04G02793.1/AE08G00211.1/AE08G00830.1/AE11G01787.1/AE11G01800.1/AE11G01806.1/AE11G02495.1/AE15G00027.1/AE17G00007.1	12
GO:0009066	aspartate family amino acid metabolic process	3/732	46/12882	0.489797	0.827561	0.665642	AE08G01083.1/AE11G01510.1/AE18G00031.1	3
GO:0035670	plant-type ovary development	5/732	81/12882	0.490907	0.827561	0.665642	AE03G01465.1/AE03G01466.1/AE03G01468.1/AE04G02108.1/AE10G00489.1	5
GO:0043038	amino acid activation	5/732	81/12882	0.490907	0.827561	0.665642	AE03G01068.1/AE03G01069.1/AE03G01070.1/AE06G01622.1/AE06G01625.1	5
GO:0043039	tRNA aminoacylation	5/732	81/12882	0.490907	0.827561	0.665642	AE03G01068.1/AE03G01069.1/AE03G01070.1/AE06G01622.1/AE06G01625.1	5
GO:0055067	monovalent inorganic cation homeostasis	5/732	81/12882	0.490907	0.827561	0.665642	AE05G00856.1/AE07G02070.1/AE07G02071.1/AE07G02086.1/AE07G02089.1	5
GO:0098657	import into cell	7/732	116/12882	0.490926	0.827561	0.665642	AE03G02089.1/AE08G00830.1/AE10G00887.1/AE10G00893.1/AE11G01787.1/AE11G01800.1/AE11G01806.1	7
GO:0009259	ribonucleotide metabolic process	13/732	222/12882	0.496577	0.830547	0.668043	AE01G03535.1/AE02G01532.1/AE04G00497.1/AE04G00676.1/AE04G00678.1/AE04G01926.1/AE06G00732.1/AE09G00121.1/AE11G01813.1/AE12G00517.1/AE12G00521.1/AE12G00522.1/AE26G00019.1	13
GO:0010332	response to gamma radiation	2/732	29/12882	0.496624	0.830547	0.668043	AE10G02123.1/AE10G02126.1	2
GO:0010492	maintenance of shoot apical meristem identity	2/732	29/12882	0.496624	0.830547	0.668043	AE08G01022.1/AE11G01584.1	2
GO:0045931	positive regulation of mitotic cell cycle	2/732	29/12882	0.496624	0.830547	0.668043	AE10G02123.1/AE10G02126.1	2
GO:0051304	chromosome separation	2/732	29/12882	0.496624	0.830547	0.668043	AE05G00367.1/AE05G00384.1	2
GO:0006400	tRNA modification	4/732	64/12882	0.496803	0.830547	0.668043	AE11G00836.1/AE11G00837.1/AE11G00847.1/AE11G00854.1	4
GO:0048508	embryonic meristem development	4/732	64/12882	0.496803	0.830547	0.668043	AE03G02156.1/AE10G00925.1/AE10G00927.1/AE10G00939.1	4
GO:0042594	response to starvation	12/732	205/12882	0.500507	0.835752	0.67223	AE02G00604.1/AE02G00612.1/AE02G00616.1/AE04G02784.1/AE05G01209.1/AE06G00682.1/AE06G00683.1/AE07G00353.1/AE08G01022.1/AE11G01584.1/AE12G01744.1/AE27G00002.1	12
GO:0046686	response to cadmium ion	23/732	399/12882	0.50291	0.838775	0.674661	AE01G00285.1/AE01G03069.1/AE01G03271.1/AE02G00352.1/AE02G00354.1/AE02G03140.1/AE03G01068.1/AE03G01069.1/AE03G01070.1/AE04G00441.1/AE04G02213.1/AE04G03000.1/AE05G01209.1/AE06G00682.1/AE06G00683.1/AE06G01622.1/AE06G01625.1/AE08G00203.1/AE08G00206.1/AE09G00233.1/AE11G02501.1/AE12G02154.1/AE17G00002.1	23
GO:0009631	cold acclimation	3/732	47/12882	0.5043	0.839118	0.674937	AE03G00435.1/AE03G02351.1/AE03G02379.1	3
GO:0072507	divalent inorganic cation homeostasis	3/732	47/12882	0.5043	0.839118	0.674937	AE08G00588.1/AE08G00592.1/AE11G02039.1	3
GO:0009606	tropism	6/732	100/12882	0.50583	0.83969	0.675397	AE01G03340.1/AE01G03352.1/AE01G03354.1/AE07G02149.1/AE09G00559.1/AE12G02247.1	6
GO:0071322	cellular response to carbohydrate stimulus	6/732	100/12882	0.50583	0.83969	0.675397	AE01G03440.1/AE03G02142.1/AE05G01334.1/AE06G00782.1/AE10G00918.1/AE10G00932.1	6
GO:0010102	lateral root morphogenesis	4/732	65/12882	0.509083	0.844101	0.678945	AE06G02487.1/AE06G02488.1/AE09G01103.1/AE09G01110.1	4
GO:0002682	regulation of immune system process	14/732	242/12882	0.512074	0.847097	0.681355	AE01G03197.1/AE02G00580.1/AE02G00583.1/AE02G02776.1/AE03G01657.1/AE03G02041.1/AE03G02043.1/AE04G02803.1/AE07G00387.1/AE07G00937.1/AE07G00938.1/AE10G00362.1/AE12G00870.1/AE12G01299.1	14
GO:0048598	embryonic morphogenesis	5/732	83/12882	0.512685	0.847097	0.681355	AE05G00856.1/AE07G02070.1/AE07G02071.1/AE07G02086.1/AE07G02089.1	5
GO:0080147	root hair cell development	5/732	83/12882	0.512685	0.847097	0.681355	AE01G00163.1/AE07G00331.1/AE09G03824.1/AE09G03830.1/AE12G01773.1	5
GO:0015695	organic cation transport	2/732	30/12882	0.514847	0.847702	0.681842	AE03G02242.1/AE03G02255.1	2
GO:0034644	cellular response to UV	2/732	30/12882	0.514847	0.847702	0.681842	AE05G01334.1/AE06G00782.1	2
GO:2000012	regulation of auxin polar transport	2/732	30/12882	0.514847	0.847702	0.681842	AE01G03657.1/AE11G00349.1	2
GO:0009629	response to gravity	6/732	101/12882	0.515647	0.848033	0.682108	AE01G03340.1/AE01G03352.1/AE01G03354.1/AE07G02149.1/AE09G00559.1/AE12G02247.1	6
GO:0010101	post-embryonic root morphogenesis	4/732	66/12882	0.521226	0.855222	0.68789	AE06G02487.1/AE06G02488.1/AE09G01103.1/AE09G01110.1	4
GO:0036503	ERAD pathway	4/732	66/12882	0.521226	0.855222	0.68789	AE01G02472.1/AE02G01208.1/AE04G02290.1/AE09G01677.1	4
GO:0009914	hormone transport	5/732	84/12882	0.52343	0.857844	0.689999	AE01G03340.1/AE01G03352.1/AE01G03354.1/AE03G00435.1/AE09G00559.1	5
GO:0007346	regulation of mitotic cell cycle	11/732	191/12882	0.526251	0.86147	0.692916	AE01G03497.1/AE03G00435.1/AE03G00675.1/AE03G02156.1/AE08G00327.1/AE10G00925.1/AE10G00927.1/AE10G00939.1/AE10G02123.1/AE10G02126.1/AE11G02625.1	11
GO:0033044	regulation of chromosome organization	10/732	174/12882	0.53192	0.866934	0.69731	AE01G03496.1/AE01G03497.1/AE03G00675.1/AE04G00601.1/AE08G00327.1/AE09G00396.1/AE09G00398.1/AE11G02625.1/AE25G00010.1/AE15G00027.1	10
GO:0007129	homologous chromosome pairing at meiosis	2/732	31/12882	0.532628	0.866934	0.69731	AE11G01126.1/AE11G01134.1	2
GO:0032103	positive regulation of response to external stimulus	2/732	31/12882	0.532628	0.866934	0.69731	AE07G00353.1/AE12G01744.1	2
GO:0032204	regulation of telomere maintenance	2/732	31/12882	0.532628	0.866934	0.69731	AE04G00601.1/AE15G00027.1	2
GO:0003008	system process	3/732	49/12882	0.53265	0.866934	0.69731	AE11G01948.1/AE11G01961.1/AE11G01967.1	3
GO:0009744	response to sucrose	6/732	103/12882	0.535051	0.868844	0.698847	AE02G01368.1/AE03G01462.1/AE04G02080.1/AE05G01334.1/AE06G00782.1/AE10G00487.1	6
GO:0034285	response to disaccharide	6/732	103/12882	0.535051	0.868844	0.698847	AE02G01368.1/AE03G01462.1/AE04G02080.1/AE05G01334.1/AE06G00782.1/AE10G00487.1	6
GO:0010015	root morphogenesis	15/732	265/12882	0.544567	0.881925	0.709369	AE01G00163.1/AE03G02156.1/AE06G02487.1/AE06G02488.1/AE07G00331.1/AE08G01022.1/AE09G01103.1/AE09G01110.1/AE09G03824.1/AE09G03830.1/AE10G00925.1/AE10G00927.1/AE10G00939.1/AE11G01584.1/AE12G01773.1	15
GO:0040011	locomotion	7/732	122/12882	0.544939	0.881925	0.709369	AE01G02472.1/AE02G01208.1/AE04G02290.1/AE08G00571.1/AE08G00575.1/AE09G01677.1/AE11G02062.1	7
GO:0009581	detection of external stimulus	3/732	50/12882	0.546477	0.881925	0.709369	AE01G00285.1/AE09G00233.1/AE12G02154.1	3
GO:0009582	detection of abiotic stimulus	3/732	50/12882	0.546477	0.881925	0.709369	AE01G00285.1/AE09G00233.1/AE12G02154.1	3
GO:0033043	regulation of organelle organization	20/732	355/12882	0.549434	0.881925	0.709369	AE01G03496.1/AE01G03497.1/AE02G00592.1/AE03G00675.1/AE04G00082.1/AE04G00601.1/AE04G02793.1/AE08G00211.1/AE08G00327.1/AE08G00830.1/AE09G00396.1/AE09G00398.1/AE11G01787.1/AE11G01800.1/AE11G01806.1/AE11G02495.1/AE11G02625.1/AE25G00010.1/AE15G00027.1/AE17G00007.1	20
GO:0006006	glucose metabolic process	2/732	32/12882	0.549957	0.881925	0.709369	AE03G00634.1/AE06G01194.1	2
GO:0007283	spermatogenesis	2/732	32/12882	0.549957	0.881925	0.709369	AE10G02123.1/AE10G02126.1	2
GO:0008361	regulation of cell size	2/732	32/12882	0.549957	0.881925	0.709369	AE02G00374.1/AE04G02992.1	2
GO:0009880	embryonic pattern specification	2/732	32/12882	0.549957	0.881925	0.709369	AE03G00186.1/AE03G00188.1	2
GO:0051310	metaphase plate congression	2/732	32/12882	0.549957	0.881925	0.709369	AE10G02123.1/AE10G02126.1	2
GO:0071472	cellular response to salt stress	2/732	32/12882	0.549957	0.881925	0.709369	AE05G01334.1/AE06G00782.1	2
GO:0009141	nucleoside triphosphate metabolic process	7/732	123/12882	0.553713	0.886943	0.713405	AE01G03535.1/AE02G01532.1/AE04G00676.1/AE04G00678.1/AE04G01926.1/AE09G00121.1/AE26G00019.1	7
GO:0042537	benzene-containing compound metabolic process	1/732	14/12882	0.559327	0.892068	0.717527	AE03G02437.1	1
GO:1902115	regulation of organelle assembly	1/732	14/12882	0.559327	0.892068	0.717527	AE04G00082.1	1
GO:1903533	regulation of protein targeting	1/732	14/12882	0.559327	0.892068	0.717527	AE04G00082.1	1
GO:0006487	protein N-linked glycosylation	3/732	51/12882	0.560063	0.892068	0.717527	AE02G00702.1/AE02G01877.1/AE04G02545.1	3
GO:0010017	red or far-red light signaling pathway	3/732	51/12882	0.560063	0.892068	0.717527	AE01G00285.1/AE09G00233.1/AE12G02154.1	3
GO:0007163	establishment or maintenance of cell polarity	2/732	33/12882	0.56683	0.89571	0.720457	AE03G00186.1/AE03G00188.1	2
GO:0030334	regulation of cell migration	2/732	33/12882	0.56683	0.89571	0.720457	AE11G01657.1/AE11G01658.1	2
GO:0040012	regulation of locomotion	2/732	33/12882	0.56683	0.89571	0.720457	AE11G01657.1/AE11G01658.1	2
GO:0046364	monosaccharide biosynthetic process	2/732	33/12882	0.56683	0.89571	0.720457	AE03G00634.1/AE06G01194.1	2
GO:0051303	establishment of chromosome localization	2/732	33/12882	0.56683	0.89571	0.720457	AE10G02123.1/AE10G02126.1	2
GO:2000145	regulation of cell motility	2/732	33/12882	0.56683	0.89571	0.720457	AE11G01657.1/AE11G01658.1	2
GO:0045930	negative regulation of mitotic cell cycle	4/732	70/12882	0.568289	0.89571	0.720457	AE01G03497.1/AE03G00675.1/AE08G00327.1/AE11G02625.1	4
GO:0071281	cellular response to iron ion	4/732	70/12882	0.568289	0.89571	0.720457	AE10G01132.1/AE10G01133.1/AE10G01137.1/AE10G01139.1	4
GO:0042325	regulation of phosphorylation	10/732	179/12882	0.568538	0.89571	0.720457	AE01G00285.1/AE02G01368.1/AE03G00435.1/AE03G01462.1/AE04G02080.1/AE09G00233.1/AE10G00487.1/AE11G01657.1/AE11G01658.1/AE12G02154.1	10
GO:0010608	posttranscriptional regulation of gene expression	16/732	287/12882	0.568675	0.89571	0.720457	AE01G01918.1/AE02G01946.1/AE02G02152.1/AE04G01090.1/AE04G01091.1/AE04G01102.1/AE04G02097.1/AE04G02696.1/AE05G01334.1/AE06G00782.1/AE07G00331.1/AE07G01283.1/AE09G03533.1/AE09G03534.1/AE12G01773.1/AE24G00004.1	16
GO:1901800	positive regulation of proteasomal protein catabolic process	3/732	52/12882	0.573399	0.901146	0.724829	AE03G00229.1/AE06G02611.1/AE06G02640.1	3
GO:1903052	positive regulation of proteolysis involved in cellular protein catabolic process	3/732	52/12882	0.573399	0.901146	0.724829	AE03G00229.1/AE06G02611.1/AE06G02640.1	3
GO:0009411	response to UV	7/732	126/12882	0.579577	0.906356	0.729019	AE01G03315.1/AE04G02643.1/AE05G01334.1/AE06G00782.1/AE10G02123.1/AE10G02126.1/AE23G00023.1	7
GO:0080135	regulation of cellular response to stress	6/732	108/12882	0.582025	0.906356	0.729019	AE07G00353.1/AE07G00937.1/AE07G00938.1/AE11G01657.1/AE11G01658.1/AE12G01744.1	6
GO:0040007	growth	27/732	487/12882	0.582376	0.906356	0.729019	AE01G00163.1/AE02G00592.1/AE03G00186.1/AE03G00188.1/AE03G01072.1/AE03G01076.1/AE04G02793.1/AE06G01630.1/AE07G00331.1/AE08G00203.1/AE08G00206.1/AE08G00211.1/AE08G01022.1/AE09G03824.1/AE09G03830.1/AE10G00001.1/AE10G00003.1/AE10G00007.1/AE10G02123.1/AE10G02126.1/AE11G01584.1/AE11G02495.1/AE11G02501.1/AE11G02721.1/AE12G01773.1/AE17G00002.1/AE17G00007.1	27
GO:0001505	regulation of neurotransmitter levels	2/732	34/12882	0.583241	0.906356	0.729019	AE05G00651.1/AE10G00216.1	2
GO:0009792	embryo development ending in birth or egg hatching	2/732	34/12882	0.583241	0.906356	0.729019	AE10G02123.1/AE10G02126.1	2
GO:0010192	mucilage biosynthetic process	2/732	34/12882	0.583241	0.906356	0.729019	AE12G02039.1/AE20G00004.1	2
GO:0015850	organic hydroxy compound transport	2/732	34/12882	0.583241	0.906356	0.729019	AE03G02242.1/AE03G02255.1	2
GO:0045664	regulation of neuron differentiation	2/732	34/12882	0.583241	0.906356	0.729019	AE11G01657.1/AE11G01658.1	2
GO:0048359	mucilage metabolic process involved in seed coat development	2/732	34/12882	0.583241	0.906356	0.729019	AE12G02039.1/AE20G00004.1	2
GO:0000187	obsolete activation of MAPK activity	1/732	15/12882	0.584394	0.906356	0.729019	AE03G00435.1	1
GO:0009864	induced systemic resistance, jasmonic acid mediated signaling pathway	1/732	15/12882	0.584394	0.906356	0.729019	AE10G00362.1	1
GO:2000762	regulation of phenylpropanoid metabolic process	1/732	15/12882	0.584394	0.906356	0.729019	AE01G01100.1	1
GO:0071489	cellular response to red or far red light	3/732	53/12882	0.586481	0.908596	0.730821	AE01G00285.1/AE09G00233.1/AE12G02154.1	3
GO:0016054	organic acid catabolic process	7/732	127/12882	0.588036	0.909017	0.73116	AE05G01036.1/AE05G02071.1/AE05G02080.1/AE07G00515.1/AE07G00517.1/AE10G01452.1/AE12G01547.1	7
GO:0046395	carboxylic acid catabolic process	7/732	127/12882	0.588036	0.909017	0.73116	AE05G01036.1/AE05G02071.1/AE05G02080.1/AE07G00515.1/AE07G00517.1/AE10G01452.1/AE12G01547.1	7
GO:0006090	pyruvate metabolic process	4/732	72/12882	0.590834	0.911352	0.733038	AE11G01813.1/AE12G00517.1/AE12G00521.1/AE12G00522.1	4
GO:0072657	protein localization to membrane	4/732	72/12882	0.590834	0.911352	0.733038	AE03G02502.1/AE04G00102.1/AE04G00106.1/AE04G00357.1	4
GO:0016071	mRNA metabolic process	23/732	418/12882	0.595222	0.916429	0.737122	AE02G00352.1/AE02G00354.1/AE02G01946.1/AE02G02052.1/AE02G02054.1/AE03G00418.1/AE04G00598.1/AE04G01144.1/AE04G02097.1/AE04G02696.1/AE04G03000.1/AE05G01538.1/AE05G01539.1/AE06G02385.1/AE07G00331.1/AE07G01283.1/AE09G01921.1/AE09G01951.1/AE09G01989.1/AE12G01773.1/AE12G02182.1/AE21G00013.1/AE15G00028.1	23
GO:0006625	protein targeting to peroxisome	2/732	35/12882	0.599188	0.916429	0.737122	AE05G01036.1/AE10G01452.1	2
GO:0006915	apoptotic process	2/732	35/12882	0.599188	0.916429	0.737122	AE10G02123.1/AE10G02126.1	2
GO:0072662	protein localization to peroxisome	2/732	35/12882	0.599188	0.916429	0.737122	AE05G01036.1/AE10G01452.1	2
GO:0072663	establishment of protein localization to peroxisome	2/732	35/12882	0.599188	0.916429	0.737122	AE05G01036.1/AE10G01452.1	2
GO:0080156	mitochondrial mRNA modification	2/732	35/12882	0.599188	0.916429	0.737122	AE05G01538.1/AE05G01539.1	2
GO:2000278	regulation of DNA biosynthetic process	2/732	35/12882	0.599188	0.916429	0.737122	AE04G00601.1/AE15G00027.1	2
GO:1903364	positive regulation of cellular protein catabolic process	3/732	54/12882	0.599303	0.916429	0.737122	AE03G00229.1/AE06G02611.1/AE06G02640.1	3
GO:0016556	mRNA modification	4/732	73/12882	0.601843	0.91833	0.738651	AE04G00598.1/AE05G01538.1/AE05G01539.1/AE15G00028.1	4
GO:0072593	reactive oxygen species metabolic process	4/732	73/12882	0.601843	0.91833	0.738651	AE05G00651.1/AE05G01334.1/AE06G00782.1/AE10G00216.1	4
GO:0019693	ribose phosphate metabolic process	13/732	239/12882	0.605465	0.922861	0.742295	AE01G03535.1/AE02G01532.1/AE04G00497.1/AE04G00676.1/AE04G00678.1/AE04G01926.1/AE06G00732.1/AE09G00121.1/AE11G01813.1/AE12G00517.1/AE12G00521.1/AE12G00522.1/AE26G00019.1	13
GO:0009932	cell tip growth	8/732	148/12882	0.60915	0.92748	0.74601	AE02G00592.1/AE03G01072.1/AE03G01076.1/AE04G02793.1/AE06G01630.1/AE08G00211.1/AE11G02495.1/AE17G00007.1	8
GO:0047484	regulation of response to osmotic stress	3/732	55/12882	0.611862	0.929889	0.747948	AE01G02902.1/AE09G01343.1/AE09G01344.1	3
GO:0009826	unidimensional cell growth	16/732	295/12882	0.613494	0.929889	0.747948	AE02G00592.1/AE03G00186.1/AE03G00188.1/AE03G01072.1/AE03G01076.1/AE04G02793.1/AE06G01630.1/AE08G00211.1/AE08G01022.1/AE10G00001.1/AE10G00003.1/AE10G00007.1/AE11G01584.1/AE11G02495.1/AE11G02721.1/AE17G00007.1	16
GO:0006886	intracellular protein transport	23/732	422/12882	0.613824	0.929889	0.747948	AE01G01255.1/AE01G01258.1/AE01G01265.1/AE01G03657.1/AE02G01603.1/AE03G02502.1/AE04G00102.1/AE04G00106.1/AE04G00357.1/AE04G01878.1/AE05G01036.1/AE05G02201.1/AE05G02213.1/AE05G02221.1/AE06G00028.1/AE07G00331.1/AE08G00031.1/AE08G00056.1/AE10G01452.1/AE11G00349.1/AE11G02643.1/AE11G02660.1/AE12G01773.1	23
GO:0006101	citrate metabolic process	2/732	36/12882	0.614672	0.929889	0.747948	AE03G01080.1/AE03G01087.1	2
GO:0006665	sphingolipid metabolic process	2/732	36/12882	0.614672	0.929889	0.747948	AE08G01014.1/AE11G01595.1	2
GO:0007417	central nervous system development	2/732	36/12882	0.614672	0.929889	0.747948	AE10G02123.1/AE10G02126.1	2
GO:0051129	negative regulation of cellular component organization	8/732	149/12882	0.616789	0.932095	0.749722	AE01G03496.1/AE01G03497.1/AE03G00675.1/AE08G00327.1/AE09G00396.1/AE09G00398.1/AE11G02625.1/AE25G00010.1	8
GO:1903046	meiotic cell cycle process	11/732	205/12882	0.62173	0.938561	0.754923	AE05G00367.1/AE05G00384.1/AE08G02397.1/AE10G02123.1/AE10G02126.1/AE11G01126.1/AE11G01134.1/AE11G01657.1/AE11G01658.1/AE12G01806.1/AE12G01810.1	11
GO:0010183	pollen tube guidance	3/732	56/12882	0.624154	0.938664	0.755006	AE08G00571.1/AE08G00575.1/AE11G02062.1	3
GO:0050918	positive chemotaxis	3/732	56/12882	0.624154	0.938664	0.755006	AE08G00571.1/AE08G00575.1/AE11G02062.1	3
GO:0016049	cell growth	21/732	388/12882	0.624309	0.938664	0.755006	AE01G00163.1/AE02G00592.1/AE03G00186.1/AE03G00188.1/AE03G01072.1/AE03G01076.1/AE04G02793.1/AE06G01630.1/AE07G00331.1/AE08G00211.1/AE08G01022.1/AE09G03824.1/AE09G03830.1/AE10G00001.1/AE10G00003.1/AE10G00007.1/AE11G01584.1/AE11G02495.1/AE11G02721.1/AE12G01773.1/AE17G00007.1	21
GO:0009743	response to carbohydrate	10/732	187/12882	0.62445	0.938664	0.755006	AE01G03440.1/AE02G01368.1/AE03G01462.1/AE03G02142.1/AE04G02080.1/AE05G01334.1/AE06G00782.1/AE10G00487.1/AE10G00918.1/AE10G00932.1	10
GO:0043574	peroxisomal transport	2/732	37/12882	0.629693	0.943509	0.758903	AE05G01036.1/AE10G01452.1	2
GO:0051348	negative regulation of transferase activity	2/732	37/12882	0.629693	0.943509	0.758903	AE04G00601.1/AE15G00027.1	2
GO:0072350	tricarboxylic acid metabolic process	2/732	37/12882	0.629693	0.943509	0.758903	AE03G01080.1/AE03G01087.1	2
GO:1900376	regulation of secondary metabolite biosynthetic process	1/732	17/12882	0.630338	0.943509	0.758903	AE01G01100.1	1
GO:0044264	cellular polysaccharide metabolic process	10/732	188/12882	0.631173	0.943536	0.758925	AE02G02088.1/AE03G00634.1/AE04G00704.1/AE06G01194.1/AE08G01419.1/AE11G01130.1/AE11G01138.1/AE11G01143.1/AE11G01146.1/AE14G00027.1	10
GO:0051094	positive regulation of developmental process	12/732	225/12882	0.631832	0.943536	0.758925	AE02G03002.1/AE03G02319.1/AE03G02320.1/AE03G02321.1/AE03G02322.1/AE05G00083.1/AE05G00084.1/AE05G00091.1/AE05G00095.1/AE05G00096.1/AE08G01022.1/AE11G01584.1	12
GO:0016999	antibiotic metabolic process	4/732	76/12882	0.633774	0.943536	0.758925	AE03G01080.1/AE03G01087.1/AE06G01958.1/AE06G02147.1	4
GO:0046034	ATP metabolic process	5/732	95/12882	0.633789	0.943536	0.758925	AE01G03535.1/AE02G01532.1/AE04G01926.1/AE09G00121.1/AE26G00019.1	5
GO:0051493	regulation of cytoskeleton organization	5/732	95/12882	0.633789	0.943536	0.758925	AE02G00592.1/AE04G02793.1/AE08G00211.1/AE11G02495.1/AE17G00007.1	5
GO:0006399	tRNA metabolic process	9/732	170/12882	0.634792	0.943536	0.758925	AE03G01068.1/AE03G01069.1/AE03G01070.1/AE06G01622.1/AE06G01625.1/AE11G00836.1/AE11G00837.1/AE11G00847.1/AE11G00854.1	9
GO:0009965	leaf morphogenesis	6/732	114/12882	0.635021	0.943536	0.758925	AE05G00464.1/AE07G01140.1/AE11G00488.1/AE12G00867.1/AE12G00872.1/AE12G00873.1	6
GO:0032350	regulation of hormone metabolic process	3/732	57/12882	0.636177	0.944262	0.759509	AE02G00352.1/AE02G00354.1/AE04G03000.1	3
GO:0032787	monocarboxylic acid metabolic process	20/732	373/12882	0.639556	0.947293	0.761947	AE03G00186.1/AE03G00188.1/AE04G02627.1/AE04G02628.1/AE05G00667.1/AE05G00676.1/AE05G01036.1/AE05G01209.1/AE06G00682.1/AE06G00683.1/AE07G02340.1/AE08G01393.1/AE10G01452.1/AE11G01171.1/AE11G01813.1/AE12G00517.1/AE12G00521.1/AE12G00522.1/AE12G02081.1/AE14G00014.1	20
GO:0055086	nucleobase-containing small molecule metabolic process	20/732	373/12882	0.639556	0.947293	0.761947	AE01G03535.1/AE02G01532.1/AE03G01080.1/AE03G01087.1/AE04G00497.1/AE04G00676.1/AE04G00678.1/AE04G01013.1/AE04G01926.1/AE06G00732.1/AE09G00121.1/AE11G01102.1/AE11G01813.1/AE11G02353.1/AE11G02354.1/AE11G02355.1/AE12G00517.1/AE12G00521.1/AE12G00522.1/AE26G00019.1	20
GO:0071369	cellular response to ethylene stimulus	5/732	96/12882	0.643013	0.949287	0.763551	AE10G00362.1/AE10G01132.1/AE10G01133.1/AE10G01137.1/AE10G01139.1	5
GO:0006839	mitochondrial transport	6/732	115/12882	0.643459	0.949287	0.763551	AE01G03657.1/AE05G02201.1/AE05G02213.1/AE05G02221.1/AE06G00028.1/AE11G00349.1	6
GO:0048573	photoperiodism, flowering	4/732	77/12882	0.644042	0.949287	0.763551	AE01G03440.1/AE03G02142.1/AE10G00918.1/AE10G00932.1	4
GO:0017004	cytochrome complex assembly	2/732	38/12882	0.644255	0.949287	0.763551	AE09G00943.1/AE09G00988.1	2
GO:1901616	organic hydroxy compound catabolic process	2/732	38/12882	0.644255	0.949287	0.763551	AE08G01022.1/AE11G01584.1	2
GO:0009108	obsolete coenzyme biosynthetic process	8/732	153/12882	0.646535	0.951656	0.765457	AE03G02250.1/AE03G02265.1/AE10G00511.1/AE10G00515.1/AE11G01813.1/AE12G00517.1/AE12G00521.1/AE12G00522.1	8
GO:0045595	regulation of cell differentiation	9/732	172/12882	0.648644	0.953347	0.766817	AE05G00856.1/AE07G02070.1/AE07G02071.1/AE07G02086.1/AE07G02089.1/AE08G01022.1/AE11G01584.1/AE11G01657.1/AE11G01658.1	9
GO:0009555	pollen development	20/732	375/12882	0.64903	0.953347	0.766817	AE04G01417.1/AE04G01418.1/AE04G01423.1/AE04G01424.1/AE05G02153.1/AE06G01311.1/AE07G00741.1/AE07G00742.1/AE07G02340.1/AE08G01394.1/AE09G00120.1/AE09G00696.1/AE11G01657.1/AE11G01658.1/AE11G01948.1/AE11G01961.1/AE11G01967.1/AE12G01251.1/AE12G02081.1/AE26G00017.1	20
GO:0006505	GPI anchor metabolic process	1/732	18/12882	0.651372	0.954415	0.767675	AE09G03122.1	1
GO:0006506	GPI anchor biosynthetic process	1/732	18/12882	0.651372	0.954415	0.767675	AE09G03122.1	1
GO:0009845	seed germination	6/732	116/12882	0.651779	0.954415	0.767675	AE02G00352.1/AE02G00354.1/AE04G03000.1/AE09G01989.1/AE12G02182.1/AE21G00013.1	6
GO:0009756	carbohydrate mediated signaling	4/732	78/12882	0.65412	0.95488	0.768049	AE01G03440.1/AE03G02142.1/AE10G00918.1/AE10G00932.1	4
GO:0009846	pollen germination	4/732	78/12882	0.65412	0.95488	0.768049	AE03G01864.1/AE03G02039.1/AE03G02042.1/AE10G00845.1	4
GO:0010182	sugar mediated signaling pathway	4/732	78/12882	0.65412	0.95488	0.768049	AE01G03440.1/AE03G02142.1/AE10G00918.1/AE10G00932.1	4
GO:0019722	calcium-mediated signaling	2/732	39/12882	0.658359	0.960079	0.772231	AE04G02362.1/AE09G01584.1	2
GO:0015931	nucleobase-containing compound transport	8/732	155/12882	0.660902	0.962796	0.774417	AE05G00464.1/AE07G00331.1/AE07G01140.1/AE11G00488.1/AE12G00867.1/AE12G00872.1/AE12G00873.1/AE12G01773.1	8
GO:0031668	cellular response to extracellular stimulus	12/732	230/12882	0.661815	0.963135	0.774689	AE02G00604.1/AE02G00612.1/AE02G00616.1/AE04G02784.1/AE05G01209.1/AE06G00682.1/AE06G00683.1/AE07G00353.1/AE08G01022.1/AE11G01584.1/AE12G01744.1/AE27G00002.1	12
GO:0000075	cell cycle checkpoint signaling	4/732	79/12882	0.664004	0.96335	0.774862	AE01G03497.1/AE03G00675.1/AE08G00327.1/AE11G02625.1	4
GO:0010948	negative regulation of cell cycle process	4/732	79/12882	0.664004	0.96335	0.774862	AE01G03497.1/AE03G00675.1/AE08G00327.1/AE11G02625.1	4
GO:0048481	plant ovule development	4/732	79/12882	0.664004	0.96335	0.774862	AE03G01465.1/AE03G01466.1/AE03G01468.1/AE10G00489.1	4
GO:0006260	DNA replication	8/732	156/12882	0.667955	0.96809	0.778675	AE01G03579.1/AE01G03585.1/AE05G00090.1/AE08G01022.1/AE09G03174.1/AE10G02123.1/AE10G02126.1/AE11G01584.1	8
GO:0010228	vegetative to reproductive phase transition of meristem	9/732	175/12882	0.668859	0.968409	0.778931	AE01G03440.1/AE03G02142.1/AE05G00083.1/AE05G00084.1/AE05G00091.1/AE05G00095.1/AE05G00096.1/AE10G00918.1/AE10G00932.1	9
GO:0010167	response to nitrate	2/732	40/12882	0.672012	0.969012	0.779416	AE02G00495.1/AE04G02877.1	2
GO:0050000	chromosome localization	2/732	40/12882	0.672012	0.969012	0.779416	AE10G02123.1/AE10G02126.1	2
GO:0050767	regulation of neurogenesis	2/732	40/12882	0.672012	0.969012	0.779416	AE11G01657.1/AE11G01658.1	2
GO:1900864	mitochondrial RNA modification	2/732	40/12882	0.672012	0.969012	0.779416	AE05G01538.1/AE05G01539.1	2
GO:0043067	regulation of programmed cell death	7/732	138/12882	0.675011	0.972346	0.782098	AE07G00937.1/AE07G00938.1/AE11G01555.1/AE11G01559.1/AE11G01948.1/AE11G01961.1/AE11G01967.1	7
GO:0008219	cell death	10/732	195/12882	0.676395	0.973348	0.782904	AE03G02242.1/AE03G02255.1/AE04G01417.1/AE04G01418.1/AE04G01423.1/AE04G01424.1/AE07G00937.1/AE07G00938.1/AE10G02123.1/AE10G02126.1	10
GO:0030029	actin filament-based process	5/732	100/12882	0.678433	0.97529	0.784466	AE02G00592.1/AE04G02793.1/AE08G00211.1/AE11G02495.1/AE17G00007.1	5
GO:0009620	response to fungus	21/732	400/12882	0.679226	0.97544	0.784587	AE01G03175.1/AE02G00728.1/AE02G00758.1/AE02G01893.1/AE02G01894.1/AE02G01897.1/AE02G02002.1/AE03G01875.1/AE03G01877.1/AE03G02351.1/AE03G02379.1/AE04G01417.1/AE04G01418.1/AE04G01423.1/AE04G01424.1/AE04G01586.1/AE04G01590.1/AE07G00331.1/AE10G00734.1/AE11G01880.1/AE12G01773.1	21
GO:0045732	positive regulation of protein catabolic process	3/732	61/12882	0.681549	0.977784	0.786472	AE03G00229.1/AE06G02611.1/AE06G02640.1	3
GO:0009556	microsporogenesis	2/732	41/12882	0.685219	0.979082	0.787516	AE11G01657.1/AE11G01658.1	2
GO:0010252	auxin homeostasis	2/732	41/12882	0.685219	0.979082	0.787516	AE01G02014.1/AE09G03454.1	2
GO:0031344	regulation of cell projection organization	2/732	41/12882	0.685219	0.979082	0.787516	AE11G01657.1/AE11G01658.1	2
GO:0120035	regulation of plasma membrane bounded cell projection organization	2/732	41/12882	0.685219	0.979082	0.787516	AE11G01657.1/AE11G01658.1	2
GO:0006073	cellular glucan metabolic process	7/732	140/12882	0.689526	0.983516	0.791083	AE03G00634.1/AE06G01194.1/AE08G01419.1/AE11G01130.1/AE11G01138.1/AE11G01143.1/AE11G01146.1	7
GO:0010044	response to aluminum ion	1/732	20/12882	0.68992	0.983516	0.791083	AE07G01811.1	1
GO:0006305	DNA alkylation	3/732	62/12882	0.69221	0.983516	0.791083	AE09G01989.1/AE12G02182.1/AE21G00013.1	3
GO:0006306	DNA methylation	3/732	62/12882	0.69221	0.983516	0.791083	AE09G01989.1/AE12G02182.1/AE21G00013.1	3
GO:0045862	positive regulation of proteolysis	3/732	62/12882	0.69221	0.983516	0.791083	AE03G00229.1/AE06G02611.1/AE06G02640.1	3
GO:0048653	anther development	4/732	82/12882	0.69249	0.983516	0.791083	AE04G01417.1/AE04G01418.1/AE04G01423.1/AE04G01424.1	4
GO:0001666	response to hypoxia	5/732	102/12882	0.695237	0.986429	0.793425	AE01G01913.1/AE03G01321.1/AE09G03542.1/AE10G02268.1/AE24G00009.1	5
GO:0007267	cell-cell signaling	2/732	42/12882	0.697987	0.987362	0.794176	AE04G02362.1/AE09G01584.1	2
GO:0051270	regulation of cellular component movement	2/732	42/12882	0.697987	0.987362	0.794176	AE11G01657.1/AE11G01658.1	2
GO:0071470	cellular response to osmotic stress	2/732	42/12882	0.697987	0.987362	0.794176	AE05G01334.1/AE06G00782.1	2
GO:0072330	monocarboxylic acid biosynthetic process	10/732	199/12882	0.700705	0.988207	0.794856	AE03G00186.1/AE03G00188.1/AE05G01209.1/AE06G00682.1/AE06G00683.1/AE07G02340.1/AE08G01393.1/AE11G01171.1/AE12G02081.1/AE14G00014.1	10
GO:0051321	meiotic cell cycle	11/732	218/12882	0.700889	0.988207	0.794856	AE05G00367.1/AE05G00384.1/AE08G02397.1/AE10G02123.1/AE10G02126.1/AE11G01126.1/AE11G01134.1/AE11G01657.1/AE11G01658.1/AE12G01806.1/AE12G01810.1	11
GO:0051783	regulation of nuclear division	4/732	83/12882	0.701594	0.988207	0.794856	AE01G03497.1/AE03G00675.1/AE08G00327.1/AE11G02625.1	4
GO:0010565	regulation of cellular ketone metabolic process	3/732	63/12882	0.702601	0.988207	0.794856	AE02G00352.1/AE02G00354.1/AE04G03000.1	3
GO:0046916	cellular transition metal ion homeostasis	3/732	63/12882	0.702601	0.988207	0.794856	AE08G00588.1/AE08G00592.1/AE11G02039.1	3
GO:0032989	cellular component morphogenesis	24/732	461/12882	0.702771	0.988207	0.794856	AE02G00592.1/AE03G00186.1/AE03G00188.1/AE03G01072.1/AE03G01076.1/AE04G02793.1/AE05G02153.1/AE06G01311.1/AE06G01630.1/AE08G00211.1/AE08G01022.1/AE08G01394.1/AE09G00120.1/AE09G00696.1/AE10G00001.1/AE10G00003.1/AE10G00007.1/AE11G01584.1/AE11G02495.1/AE11G02721.1/AE12G02039.1/AE20G00004.1/AE26G00017.1/AE17G00007.1	24
GO:0009908	flower development	22/732	425/12882	0.706857	0.992469	0.798284	AE01G00544.1/AE01G02902.1/AE01G03440.1/AE03G01465.1/AE03G01466.1/AE03G01468.1/AE03G02142.1/AE04G01417.1/AE04G01418.1/AE04G01423.1/AE04G01424.1/AE04G02108.1/AE06G01958.1/AE06G02147.1/AE09G01343.1/AE09G01344.1/AE09G02074.1/AE09G02078.1/AE09G02082.1/AE10G00489.1/AE10G00918.1/AE10G00932.1	22
GO:0006635	fatty acid beta-oxidation	2/732	43/12882	0.710323	0.992469	0.798284	AE05G01036.1/AE10G01452.1	2
GO:0002239	response to oomycetes	4/732	84/12882	0.710502	0.992469	0.798284	AE01G01100.1/AE03G00225.1/AE03G00704.1/AE06G01283.1	4
GO:0008033	tRNA processing	4/732	84/12882	0.710502	0.992469	0.798284	AE11G00836.1/AE11G00837.1/AE11G00847.1/AE11G00854.1	4
GO:0009648	photoperiodism	4/732	84/12882	0.710502	0.992469	0.798284	AE01G03440.1/AE03G02142.1/AE10G00918.1/AE10G00932.1	4
GO:1901990	regulation of mitotic cell cycle phase transition	4/732	84/12882	0.710502	0.992469	0.798284	AE01G03497.1/AE03G00675.1/AE08G00327.1/AE11G02625.1	4
GO:0048764	trichoblast maturation	5/732	104/12882	0.711429	0.992469	0.798284	AE01G00163.1/AE07G00331.1/AE09G03824.1/AE09G03830.1/AE12G01773.1	5
GO:0048765	root hair cell differentiation	5/732	104/12882	0.711429	0.992469	0.798284	AE01G00163.1/AE07G00331.1/AE09G03824.1/AE09G03830.1/AE12G01773.1	5
GO:0048609	multicellular organismal reproductive process	11/732	220/12882	0.712111	0.992469	0.798284	AE01G01913.1/AE03G01864.1/AE03G02039.1/AE03G02042.1/AE08G01022.1/AE09G03542.1/AE10G00845.1/AE10G02123.1/AE10G02126.1/AE11G01584.1/AE24G00009.1	11
GO:0005996	monosaccharide metabolic process	4/732	85/12882	0.719215	0.9994	0.803859	AE03G00634.1/AE06G01194.1/AE06G01832.1/AE06G01875.1	4
GO:0010191	mucilage metabolic process	2/732	44/12882	0.722234	0.9994	0.803859	AE12G02039.1/AE20G00004.1	2
GO:0019751	polyol metabolic process	2/732	44/12882	0.722234	0.9994	0.803859	AE09G03152.1/AE09G03167.1	2
GO:0043902	obsolete positive regulation of multi-organism process	2/732	44/12882	0.722234	0.9994	0.803859	AE08G01022.1/AE11G01584.1	2
GO:0045454	cell redox homeostasis	2/732	44/12882	0.722234	0.9994	0.803859	AE07G00937.1/AE07G00938.1	2
GO:0046467	membrane lipid biosynthetic process	3/732	65/12882	0.722576	0.9994	0.803859	AE08G01014.1/AE09G03122.1/AE11G01595.1	3
GO:0009657	plastid organization	12/732	241/12882	0.72273	0.9994	0.803859	AE01G00698.1/AE01G00700.1/AE04G00598.1/AE07G00937.1/AE07G00938.1/AE07G02214.1/AE09G01845.1/AE12G02180.1/AE12G02251.1/AE12G02253.1/AE21G00011.1/AE15G00028.1	12
GO:0071496	cellular response to external stimulus	12/732	241/12882	0.72273	0.9994	0.803859	AE02G00604.1/AE02G00612.1/AE02G00616.1/AE04G02784.1/AE05G01209.1/AE06G00682.1/AE06G00683.1/AE07G00353.1/AE08G01022.1/AE11G01584.1/AE12G01744.1/AE27G00002.1	12
GO:0016051	carbohydrate biosynthetic process	11/732	223/12882	0.728439	1	0.804341	AE01G03325.1/AE01G03326.1/AE03G00634.1/AE06G01194.1/AE09G00415.1/AE09G00569.1/AE09G03152.1/AE09G03167.1/AE23G00011.1/AE23G00013.1/AE23G00015.1	11
GO:0071229	cellular response to acid chemical	24/732	468/12882	0.729767	1	0.804341	AE01G01083.1/AE01G01918.1/AE01G03175.1/AE02G02002.1/AE05G00651.1/AE05G01125.1/AE05G01126.1/AE05G01334.1/AE05G01760.1/AE05G01761.1/AE06G00320.1/AE06G00782.1/AE06G02341.1/AE06G02343.1/AE08G00611.1/AE09G02513.1/AE09G03533.1/AE09G03534.1/AE10G00216.1/AE10G00362.1/AE10G01656.1/AE11G01555.1/AE11G01559.1/AE24G00004.1	24
GO:0044042	glucan metabolic process	7/732	146/12882	0.730516	1	0.804341	AE03G00634.1/AE06G01194.1/AE08G01419.1/AE11G01130.1/AE11G01138.1/AE11G01143.1/AE11G01146.1	7
GO:0042737	drug catabolic process	2/732	45/12882	0.733729	1	0.804341	AE05G02071.1/AE05G02080.1	2
GO:0006887	exocytosis	4/732	87/12882	0.736056	1	0.804341	AE02G01288.1/AE02G01291.1/AE04G00082.1/AE04G02183.1	4
GO:0006661	phosphatidylinositol biosynthetic process	1/732	23/12882	0.73991	1	0.804341	AE09G03122.1	1
GO:0010582	floral meristem determinacy	1/732	23/12882	0.73991	1	0.804341	AE04G02108.1	1
GO:0010054	trichoblast differentiation	5/732	108/12882	0.741969	1	0.804341	AE01G00163.1/AE07G00331.1/AE09G03824.1/AE09G03830.1/AE12G01773.1	5
GO:2000280	regulation of root development	5/732	108/12882	0.741969	1	0.804341	AE05G00856.1/AE07G02070.1/AE07G02071.1/AE07G02086.1/AE07G02089.1	5
GO:0016485	protein processing	2/732	46/12882	0.744817	1	0.804341	AE08G00056.1/AE11G02643.1	2
GO:0098754	detoxification	8/732	168/12882	0.745451	1	0.804341	AE05G01209.1/AE05G01238.1/AE05G01334.1/AE06G00682.1/AE06G00683.1/AE06G00782.1/AE07G00937.1/AE07G00938.1	8
GO:0051188	obsolete cofactor biosynthetic process	10/732	207/12882	0.74579	1	0.804341	AE03G02250.1/AE03G02265.1/AE04G00676.1/AE04G00678.1/AE10G00511.1/AE10G00515.1/AE11G01813.1/AE12G00517.1/AE12G00521.1/AE12G00522.1	10
GO:0071248	cellular response to metal ion	5/732	109/12882	0.749221	1	0.804341	AE07G01811.1/AE10G01132.1/AE10G01133.1/AE10G01137.1/AE10G01139.1	5
GO:0016143	S-glycoside metabolic process	3/732	68/12882	0.750555	1	0.804341	AE05G01209.1/AE06G00682.1/AE06G00683.1	3
GO:0019757	glycosinolate metabolic process	3/732	68/12882	0.750555	1	0.804341	AE05G01209.1/AE06G00682.1/AE06G00683.1	3
GO:0019760	glucosinolate metabolic process	3/732	68/12882	0.750555	1	0.804341	AE05G01209.1/AE06G00682.1/AE06G00683.1	3
GO:0034754	cellular hormone metabolic process	3/732	68/12882	0.750555	1	0.804341	AE05G01209.1/AE06G00682.1/AE06G00683.1	3
GO:0042545	cell wall modification	3/732	68/12882	0.750555	1	0.804341	AE03G02089.1/AE10G00887.1/AE10G00893.1	3
GO:1901987	regulation of cell cycle phase transition	4/732	89/12882	0.752124	1	0.804341	AE01G03497.1/AE03G00675.1/AE08G00327.1/AE11G02625.1	4
GO:0010498	proteasomal protein catabolic process	15/732	305/12882	0.755209	1	0.804341	AE01G00379.1/AE01G00388.1/AE01G02472.1/AE02G01208.1/AE03G00332.1/AE03G00538.1/AE03G00767.1/AE04G02290.1/AE06G01079.1/AE06G01325.1/AE06G01706.1/AE06G01708.1/AE06G02486.1/AE09G01677.1/AE10G00094.1	15
GO:0048527	lateral root development	6/732	130/12882	0.755256	1	0.804341	AE03G00186.1/AE03G00188.1/AE06G02487.1/AE06G02488.1/AE09G01103.1/AE09G01110.1	6
GO:0009072	aromatic amino acid family metabolic process	2/732	47/12882	0.755506	1	0.804341	AE05G02071.1/AE05G02080.1	2
GO:0019395	fatty acid oxidation	2/732	47/12882	0.755506	1	0.804341	AE05G01036.1/AE10G01452.1	2
GO:0019932	second-messenger-mediated signaling	2/732	47/12882	0.755506	1	0.804341	AE04G02362.1/AE09G01584.1	2
GO:0031124	mRNA 3'-end processing	2/732	47/12882	0.755506	1	0.804341	AE07G00331.1/AE12G01773.1	2
GO:0045597	positive regulation of cell differentiation	2/732	47/12882	0.755506	1	0.804341	AE08G01022.1/AE11G01584.1	2
GO:0051960	regulation of nervous system development	2/732	47/12882	0.755506	1	0.804341	AE11G01657.1/AE11G01658.1	2
GO:0045229	external encapsulating structure organization	10/732	209/12882	0.756308	1	0.804341	AE03G02089.1/AE05G01238.1/AE05G02153.1/AE06G01311.1/AE08G01394.1/AE09G00120.1/AE09G00696.1/AE10G00887.1/AE10G00893.1/AE26G00017.1	10
GO:0061136	regulation of proteasomal protein catabolic process	3/732	69/12882	0.759363	1	0.804341	AE03G00229.1/AE06G02611.1/AE06G02640.1	3
GO:1903050	regulation of proteolysis involved in cellular protein catabolic process	3/732	69/12882	0.759363	1	0.804341	AE03G00229.1/AE06G02611.1/AE06G02640.1	3
GO:0009117	nucleotide metabolic process	15/732	306/12882	0.759528	1	0.804341	AE01G03535.1/AE02G01532.1/AE03G01080.1/AE03G01087.1/AE04G00497.1/AE04G00676.1/AE04G00678.1/AE04G01926.1/AE06G00732.1/AE09G00121.1/AE11G01813.1/AE12G00517.1/AE12G00521.1/AE12G00522.1/AE26G00019.1	15
GO:0009624	response to nematode	6/732	131/12882	0.7617	1	0.804341	AE02G01393.1/AE02G01395.1/AE03G00102.1/AE04G02042.1/AE06G02773.1/AE11G00182.1	6
GO:0090351	seedling development	6/732	131/12882	0.7617	1	0.804341	AE02G00352.1/AE02G00354.1/AE04G03000.1/AE09G01989.1/AE12G02182.1/AE21G00013.1	6
GO:0009126	purine nucleoside monophosphate metabolic process	5/732	111/12882	0.76327	1	0.804341	AE01G03535.1/AE02G01532.1/AE04G01926.1/AE09G00121.1/AE26G00019.1	5
GO:0009167	purine ribonucleoside monophosphate metabolic process	5/732	111/12882	0.76327	1	0.804341	AE01G03535.1/AE02G01532.1/AE04G01926.1/AE09G00121.1/AE26G00019.1	5
GO:0010311	lateral root formation	2/732	48/12882	0.765807	1	0.804341	AE09G01103.1/AE09G01110.1	2
GO:0009733	response to auxin	19/732	384/12882	0.767031	1	0.804341	AE03G02156.1/AE04G01129.1/AE04G01130.1/AE04G01138.1/AE04G01140.1/AE05G00856.1/AE07G01811.1/AE07G02070.1/AE07G02071.1/AE07G02086.1/AE07G02089.1/AE09G02513.1/AE10G00001.1/AE10G00003.1/AE10G00007.1/AE10G00925.1/AE10G00927.1/AE10G00939.1/AE11G02721.1	19
GO:0009626	plant-type hypersensitive response	4/732	91/12882	0.76743	1	0.804341	AE04G01417.1/AE04G01418.1/AE04G01423.1/AE04G01424.1	4
GO:0034050	programmed cell death induced by symbiont	4/732	91/12882	0.76743	1	0.804341	AE04G01417.1/AE04G01418.1/AE04G01423.1/AE04G01424.1	4
GO:0006575	cellular modified amino acid metabolic process	3/732	70/12882	0.767919	1	0.804341	AE01G02304.1/AE01G02306.1/AE01G02309.1	3
GO:0090567	reproductive shoot system development	22/732	441/12882	0.767958	1	0.804341	AE01G00544.1/AE01G02902.1/AE01G03440.1/AE03G01465.1/AE03G01466.1/AE03G01468.1/AE03G02142.1/AE04G01417.1/AE04G01418.1/AE04G01423.1/AE04G01424.1/AE04G02108.1/AE06G01958.1/AE06G02147.1/AE09G01343.1/AE09G01344.1/AE09G02074.1/AE09G02078.1/AE09G02082.1/AE10G00489.1/AE10G00918.1/AE10G00932.1	22
GO:0005975	carbohydrate metabolic process	23/732	460/12882	0.768478	1	0.804341	AE01G03325.1/AE01G03326.1/AE02G02088.1/AE03G00634.1/AE04G00704.1/AE06G01194.1/AE06G01832.1/AE06G01875.1/AE08G01022.1/AE08G01419.1/AE09G00415.1/AE09G00569.1/AE09G03152.1/AE09G03167.1/AE11G01130.1/AE11G01138.1/AE11G01143.1/AE11G01146.1/AE11G01584.1/AE23G00011.1/AE23G00013.1/AE23G00015.1/AE14G00027.1	23
GO:0043406	positive regulation of MAP kinase activity	1/732	25/12882	0.768679	1	0.804341	AE03G00435.1	1
GO:0006091	generation of precursor metabolites and energy	13/732	270/12882	0.770045	1	0.804341	AE01G03535.1/AE02G01441.1/AE02G01532.1/AE03G01080.1/AE03G01087.1/AE04G01926.1/AE04G02006.1/AE04G02035.1/AE04G02039.1/AE04G02627.1/AE04G02628.1/AE09G00121.1/AE26G00019.1	13
GO:0006753	nucleoside phosphate metabolic process	15/732	309/12882	0.772181	1	0.804341	AE01G03535.1/AE02G01532.1/AE03G01080.1/AE03G01087.1/AE04G00497.1/AE04G00676.1/AE04G00678.1/AE04G01926.1/AE06G00732.1/AE09G00121.1/AE11G01813.1/AE12G00517.1/AE12G00521.1/AE12G00522.1/AE26G00019.1	15
GO:0046486	glycerolipid metabolic process	7/732	153/12882	0.77342	1	0.804341	AE02G01368.1/AE03G01462.1/AE04G02080.1/AE07G02340.1/AE09G03122.1/AE10G00487.1/AE12G02081.1	7
GO:0071103	DNA conformation change	6/732	133/12882	0.774212	1	0.804341	AE01G00544.1/AE09G02074.1/AE09G02078.1/AE09G02082.1/AE09G03261.1/AE09G03262.1	6
GO:0009308	amine metabolic process	4/732	92/12882	0.774802	1	0.804341	AE07G02216.1/AE12G02176.1/AE12G02177.1/AE21G00008.1	4
GO:0002181	cytoplasmic translation	2/732	49/12882	0.775729	1	0.804341	AE09G00119.1/AE26G00016.1	2
GO:1901568	fatty acid derivative metabolic process	2/732	49/12882	0.775729	1	0.804341	AE04G00497.1/AE06G00732.1	2
GO:1903362	regulation of cellular protein catabolic process	3/732	71/12882	0.776225	1	0.804341	AE03G00229.1/AE06G02611.1/AE06G02640.1	3
GO:0098813	nuclear chromosome segregation	6/732	134/12882	0.780281	1	0.804341	AE05G00367.1/AE05G00384.1/AE10G02123.1/AE10G02126.1/AE11G01126.1/AE11G01134.1	6
GO:0010022	meristem determinacy	1/732	26/12882	0.781849	1	0.804341	AE04G02108.1	1
GO:0010440	stomatal lineage progression	1/732	26/12882	0.781849	1	0.804341	AE01G03042.1	1
GO:0097502	mannosylation	1/732	26/12882	0.781849	1	0.804341	AE09G03122.1	1
GO:0031667	response to nutrient levels	12/732	254/12882	0.785074	1	0.804341	AE02G00604.1/AE02G00612.1/AE02G00616.1/AE04G02784.1/AE05G01209.1/AE06G00682.1/AE06G00683.1/AE07G00353.1/AE08G01022.1/AE11G01584.1/AE12G01744.1/AE27G00002.1	12
GO:0007140	male meiotic nuclear division	2/732	50/12882	0.785281	1	0.804341	AE10G02123.1/AE10G02126.1	2
GO:0009062	fatty acid catabolic process	2/732	50/12882	0.785281	1	0.804341	AE05G01036.1/AE10G01452.1	2
GO:0048236	plant-type sporogenesis	2/732	50/12882	0.785281	1	0.804341	AE11G01657.1/AE11G01658.1	2
GO:0051240	positive regulation of multicellular organismal process	10/732	215/12882	0.786043	1	0.804341	AE02G03002.1/AE03G02319.1/AE03G02320.1/AE03G02321.1/AE03G02322.1/AE05G00083.1/AE05G00084.1/AE05G00091.1/AE05G00095.1/AE05G00096.1	10
GO:0006855	drug transmembrane transport	4/732	94/12882	0.788991	1	0.804341	AE09G02475.1/AE11G02353.1/AE11G02354.1/AE11G02355.1	4
GO:0043254	regulation of protein-containing complex assembly	5/732	115/12882	0.789568	1	0.804341	AE02G00592.1/AE04G02793.1/AE08G00211.1/AE11G02495.1/AE17G00007.1	5
GO:0055065	metal ion homeostasis	8/732	176/12882	0.789592	1	0.804341	AE05G00856.1/AE07G02070.1/AE07G02071.1/AE07G02086.1/AE07G02089.1/AE08G00588.1/AE08G00592.1/AE11G02039.1	8
GO:0019220	regulation of phosphate metabolic process	10/732	216/12882	0.790734	1	0.804341	AE01G00285.1/AE02G01368.1/AE03G00435.1/AE03G01462.1/AE04G02080.1/AE09G00233.1/AE10G00487.1/AE11G01657.1/AE11G01658.1/AE12G02154.1	10
GO:0051174	regulation of phosphorus metabolic process	10/732	216/12882	0.790734	1	0.804341	AE01G00285.1/AE02G01368.1/AE03G00435.1/AE03G01462.1/AE04G02080.1/AE09G00233.1/AE10G00487.1/AE11G01657.1/AE11G01658.1/AE12G02154.1	10
GO:0048438	floral whorl development	11/732	236/12882	0.79206	1	0.804341	AE03G01465.1/AE03G01466.1/AE03G01468.1/AE04G01417.1/AE04G01418.1/AE04G01423.1/AE04G01424.1/AE04G02108.1/AE06G01958.1/AE06G02147.1/AE10G00489.1	11
GO:0000959	mitochondrial RNA metabolic process	2/732	51/12882	0.794473	1	0.804341	AE05G01538.1/AE05G01539.1	2
GO:0016246	RNA interference	2/732	51/12882	0.794473	1	0.804341	AE07G00331.1/AE12G01773.1	2
GO:0070192	chromosome organization involved in meiotic cell cycle	2/732	51/12882	0.794473	1	0.804341	AE11G01126.1/AE11G01134.1	2
GO:0009642	response to light intensity	9/732	197/12882	0.794698	1	0.804341	AE01G01100.1/AE03G01321.1/AE05G01334.1/AE06G00782.1/AE10G00001.1/AE10G00003.1/AE10G00007.1/AE10G02268.1/AE11G02721.1	9
GO:1901657	glycosyl compound metabolic process	7/732	157/12882	0.795574	1	0.804341	AE04G00676.1/AE04G00678.1/AE04G01013.1/AE05G01209.1/AE06G00682.1/AE06G00683.1/AE11G01102.1	7
GO:0006457	protein folding	6/732	137/12882	0.797748	1	0.804341	AE01G00795.1/AE03G00186.1/AE03G00188.1/AE05G00835.1/AE05G00837.1/AE09G03306.1	6
GO:0035690	cellular response to drug	7/732	158/12882	0.800849	1	0.804341	AE05G01334.1/AE06G00782.1/AE09G02513.1/AE10G01132.1/AE10G01133.1/AE10G01137.1/AE10G01139.1	7
GO:0015893	drug transport	4/732	96/12882	0.802456	1	0.804341	AE09G02475.1/AE11G02353.1/AE11G02354.1/AE11G02355.1	4
GO:0009646	response to absence of light	3/732	75/12882	0.807035	1	0.804341	AE01G01100.1/AE03G01321.1/AE10G02268.1	3
GO:0015031	protein transport	23/732	473/12882	0.810681	1	0.804341	AE01G01255.1/AE01G01258.1/AE01G01265.1/AE01G03657.1/AE02G01603.1/AE03G02502.1/AE04G00102.1/AE04G00106.1/AE04G00357.1/AE04G01878.1/AE05G01036.1/AE05G02201.1/AE05G02213.1/AE05G02221.1/AE06G00028.1/AE07G00331.1/AE08G00031.1/AE08G00056.1/AE10G01452.1/AE11G00349.1/AE11G02643.1/AE11G02660.1/AE12G01773.1	23
GO:0034440	lipid oxidation	2/732	53/12882	0.81182	1	0.804341	AE05G01036.1/AE10G01452.1	2
GO:0034728	nucleosome organization	2/732	53/12882	0.81182	1	0.804341	AE08G01022.1/AE11G01584.1	2
GO:0036293	response to decreased oxygen levels	5/732	119/12882	0.813534	1	0.804341	AE01G01913.1/AE03G01321.1/AE09G03542.1/AE10G02268.1/AE24G00009.1	5
GO:0009627	systemic acquired resistance	3/732	76/12882	0.814155	1	0.804341	AE03G02351.1/AE03G02379.1/AE09G02513.1	3
GO:0007005	mitochondrion organization	8/732	182/12882	0.818789	1	0.804341	AE01G03657.1/AE05G02201.1/AE05G02213.1/AE05G02221.1/AE06G00028.1/AE08G00885.1/AE11G00349.1/AE11G01718.1	8
GO:0070482	response to oxygen levels	5/732	120/12882	0.819173	1	0.804341	AE01G01913.1/AE03G01321.1/AE09G03542.1/AE10G02268.1/AE24G00009.1	5
GO:0140013	meiotic nuclear division	6/732	141/12882	0.819348	1	0.804341	AE05G00367.1/AE05G00384.1/AE10G02123.1/AE10G02126.1/AE11G01126.1/AE11G01134.1	6
GO:1902531	regulation of intracellular signal transduction	7/732	162/12882	0.820913	1	0.804341	AE01G00544.1/AE03G00435.1/AE09G02074.1/AE09G02078.1/AE09G02082.1/AE11G01657.1/AE11G01658.1	7
GO:0007399	nervous system development	4/732	99/12882	0.82134	1	0.804341	AE10G02123.1/AE10G02126.1/AE11G01657.1/AE11G01658.1	4
GO:0009639	response to red or far red light	9/732	203/12882	0.822033	1	0.804341	AE01G00285.1/AE01G03440.1/AE03G02142.1/AE07G02149.1/AE09G00233.1/AE10G00918.1/AE10G00932.1/AE12G02154.1/AE12G02247.1	9
GO:0002237	response to molecule of bacterial origin	2/732	55/12882	0.827847	1	0.804341	AE01G03657.1/AE11G00349.1	2
GO:0032504	multicellular organism reproduction	11/732	245/12882	0.829332	1	0.804341	AE01G01913.1/AE03G01864.1/AE03G02039.1/AE03G02042.1/AE08G01022.1/AE09G03542.1/AE10G00845.1/AE10G02123.1/AE10G02126.1/AE11G01584.1/AE24G00009.1	11
GO:0009161	ribonucleoside monophosphate metabolic process	5/732	122/12882	0.830038	1	0.804341	AE01G03535.1/AE02G01532.1/AE04G01926.1/AE09G00121.1/AE26G00019.1	5
GO:0098655	cation transmembrane transport	15/732	325/12882	0.831923	1	0.804341	AE03G00102.1/AE03G02242.1/AE03G02255.1/AE06G02773.1/AE08G00588.1/AE08G00592.1/AE10G01132.1/AE10G01133.1/AE10G01137.1/AE10G01139.1/AE11G00182.1/AE11G02039.1/AE11G02353.1/AE11G02354.1/AE11G02355.1	15
GO:0007033	vacuole organization	4/732	101/12882	0.833083	1	0.804341	AE08G00830.1/AE11G01787.1/AE11G01800.1/AE11G01806.1	4
GO:0006935	chemotaxis	3/732	79/12882	0.834192	1	0.804341	AE08G00571.1/AE08G00575.1/AE11G02062.1	3
GO:0010053	root epidermal cell differentiation	5/732	123/12882	0.835269	1	0.804341	AE01G00163.1/AE07G00331.1/AE09G03824.1/AE09G03830.1/AE12G01773.1	5
GO:0007178	transmembrane receptor protein serine/threonine kinase signaling pathway	8/732	186/12882	0.836457	1	0.804341	AE03G02089.1/AE05G00856.1/AE07G02070.1/AE07G02071.1/AE07G02086.1/AE07G02089.1/AE10G00887.1/AE10G00893.1	8
GO:0009862	systemic acquired resistance, salicylic acid mediated signaling pathway	1/732	31/12882	0.837282	1	0.804341	AE09G02513.1	1
GO:0043410	positive regulation of MAPK cascade	1/732	31/12882	0.837282	1	0.804341	AE03G00435.1	1
GO:0007059	chromosome segregation	6/732	145/12882	0.839085	1	0.804341	AE05G00367.1/AE05G00384.1/AE10G02123.1/AE10G02126.1/AE11G01126.1/AE11G01134.1	6
GO:0006643	membrane lipid metabolic process	3/732	80/12882	0.840445	1	0.804341	AE08G01014.1/AE09G03122.1/AE11G01595.1	3
GO:0042330	taxis	3/732	80/12882	0.840445	1	0.804341	AE08G00571.1/AE08G00575.1/AE11G02062.1	3
GO:0090698	post-embryonic plant morphogenesis	10/732	228/12882	0.841274	1	0.804341	AE01G00600.1/AE02G01872.1/AE04G01604.1/AE06G02487.1/AE06G02488.1/AE09G00944.1/AE09G00959.1/AE09G01103.1/AE09G01110.1/AE09G01984.1	10
GO:0006406	mRNA export from nucleus	2/732	57/12882	0.842636	1	0.804341	AE07G00331.1/AE12G01773.1	2
GO:0010214	seed coat development	2/732	57/12882	0.842636	1	0.804341	AE12G02039.1/AE20G00004.1	2
GO:0051028	mRNA transport	2/732	57/12882	0.842636	1	0.804341	AE07G00331.1/AE12G01773.1	2
GO:0071427	mRNA-containing ribonucleoprotein complex export from nucleus	2/732	57/12882	0.842636	1	0.804341	AE07G00331.1/AE12G01773.1	2
GO:0006733	obsolete oxidoreduction coenzyme metabolic process	4/732	103/12882	0.844176	1	0.804341	AE03G01080.1/AE03G01087.1/AE10G00511.1/AE10G00515.1	4
GO:0034976	response to endoplasmic reticulum stress	4/732	103/12882	0.844176	1	0.804341	AE01G02472.1/AE02G01208.1/AE04G02290.1/AE09G01677.1	4
GO:1902275	regulation of chromatin organization	4/732	103/12882	0.844176	1	0.804341	AE01G03496.1/AE09G00396.1/AE09G00398.1/AE25G00010.1	4
GO:0043405	regulation of MAP kinase activity	1/732	32/12882	0.84655	1	0.804341	AE03G00435.1	1
GO:0051186	obsolete cofactor metabolic process	17/732	369/12882	0.846679	1	0.804341	AE01G02304.1/AE01G02306.1/AE01G02309.1/AE03G01080.1/AE03G01087.1/AE03G02250.1/AE03G02265.1/AE04G00497.1/AE04G00676.1/AE04G00678.1/AE06G00732.1/AE10G00511.1/AE10G00515.1/AE11G01813.1/AE12G00517.1/AE12G00521.1/AE12G00522.1	17
GO:0048528	post-embryonic root development	6/732	147/12882	0.848281	1	0.804341	AE03G00186.1/AE03G00188.1/AE06G02487.1/AE06G02488.1/AE09G01103.1/AE09G01110.1	6
GO:0007031	peroxisome organization	2/732	58/12882	0.84959	1	0.804341	AE05G01036.1/AE10G01452.1	2
GO:0042981	regulation of apoptotic process	3/732	82/12882	0.852341	1	0.804341	AE11G01948.1/AE11G01961.1/AE11G01967.1	3
GO:1902600	proton transmembrane transport	3/732	82/12882	0.852341	1	0.804341	AE11G02353.1/AE11G02354.1/AE11G02355.1	3
GO:0005976	polysaccharide metabolic process	10/732	232/12882	0.855842	1	0.804341	AE02G02088.1/AE03G00634.1/AE04G00704.1/AE06G01194.1/AE08G01419.1/AE11G01130.1/AE11G01138.1/AE11G01143.1/AE11G01146.1/AE14G00027.1	10
GO:0034293	sexual sporulation	2/732	59/12882	0.856263	1	0.804341	AE11G01657.1/AE11G01658.1	2
GO:0042176	regulation of protein catabolic process	3/732	83/12882	0.857995	1	0.804341	AE03G00229.1/AE06G02611.1/AE06G02640.1	3
GO:0007131	reciprocal meiotic recombination	2/732	60/12882	0.862664	1	0.804341	AE05G00367.1/AE05G00384.1	2
GO:0035825	homologous recombination	2/732	60/12882	0.862664	1	0.804341	AE05G00367.1/AE05G00384.1	2
GO:0045927	positive regulation of growth	2/732	60/12882	0.862664	1	0.804341	AE08G01022.1/AE11G01584.1	2
GO:0006891	intra-Golgi vesicle-mediated transport	1/732	34/12882	0.863535	1	0.804341	AE08G01412.1	1
GO:0015833	peptide transport	23/732	494/12882	0.866878	1	0.804341	AE01G01255.1/AE01G01258.1/AE01G01265.1/AE01G03657.1/AE02G01603.1/AE03G02502.1/AE04G00102.1/AE04G00106.1/AE04G00357.1/AE04G01878.1/AE05G01036.1/AE05G02201.1/AE05G02213.1/AE05G02221.1/AE06G00028.1/AE07G00331.1/AE08G00031.1/AE08G00056.1/AE10G01452.1/AE11G00349.1/AE11G02643.1/AE11G02660.1/AE12G01773.1	23
GO:0000902	cell morphogenesis	18/732	396/12882	0.866883	1	0.804341	AE02G00592.1/AE03G00186.1/AE03G00188.1/AE03G01072.1/AE03G01076.1/AE04G02793.1/AE06G01630.1/AE08G00211.1/AE08G01022.1/AE10G00001.1/AE10G00003.1/AE10G00007.1/AE11G01584.1/AE11G02495.1/AE11G02721.1/AE12G02039.1/AE20G00004.1/AE17G00007.1	18
GO:0007167	enzyme linked receptor protein signaling pathway	8/732	194/12882	0.867707	1	0.804341	AE03G02089.1/AE05G00856.1/AE07G02070.1/AE07G02071.1/AE07G02086.1/AE07G02089.1/AE10G00887.1/AE10G00893.1	8
GO:1903825	organic acid transmembrane transport	5/732	130/12882	0.868293	1	0.804341	AE08G02682.1/AE08G02685.1/AE08G02688.1/AE08G02690.1/AE08G02694.1	5
GO:1905039	carboxylic acid transmembrane transport	5/732	130/12882	0.868293	1	0.804341	AE08G02682.1/AE08G02685.1/AE08G02688.1/AE08G02690.1/AE08G02694.1	5
GO:0010074	maintenance of meristem identity	2/732	61/12882	0.868804	1	0.804341	AE08G01022.1/AE11G01584.1	2
GO:0010089	xylem development	2/732	61/12882	0.868804	1	0.804341	AE11G01555.1/AE11G01559.1	2
GO:0016573	histone acetylation	2/732	61/12882	0.868804	1	0.804341	AE10G02123.1/AE10G02126.1	2
GO:0019318	hexose metabolic process	2/732	61/12882	0.868804	1	0.804341	AE03G00634.1/AE06G01194.1	2
GO:0006412	translation	13/732	297/12882	0.868936	1	0.804341	AE02G01662.1/AE03G01068.1/AE03G01069.1/AE03G01070.1/AE04G01814.1/AE04G01815.1/AE06G01622.1/AE06G01625.1/AE07G02214.1/AE09G00119.1/AE12G02180.1/AE21G00011.1/AE26G00016.1	13
GO:0009658	chloroplast organization	7/732	174/12882	0.871706	1	0.804341	AE01G00698.1/AE01G00700.1/AE04G00598.1/AE09G01845.1/AE12G02251.1/AE12G02253.1/AE15G00028.1	7
GO:0032940	secretion by cell	4/732	109/12882	0.87379	1	0.804341	AE02G01288.1/AE02G01291.1/AE04G00082.1/AE04G02183.1	4
GO:0043069	negative regulation of programmed cell death	2/732	62/12882	0.87469	1	0.804341	AE07G00937.1/AE07G00938.1	2
GO:2001252	positive regulation of chromosome organization	2/732	62/12882	0.87469	1	0.804341	AE04G00601.1/AE15G00027.1	2
GO:0098869	cellular oxidant detoxification	5/732	132/12882	0.876637	1	0.804341	AE05G01238.1/AE05G01334.1/AE06G00782.1/AE07G00937.1/AE07G00938.1	5
GO:0006486	protein glycosylation	3/732	87/12882	0.878751	1	0.804341	AE02G00702.1/AE02G01877.1/AE04G02545.1	3
GO:0043413	macromolecule glycosylation	3/732	87/12882	0.878751	1	0.804341	AE02G00702.1/AE02G01877.1/AE04G02545.1	3
GO:0043043	peptide biosynthetic process	13/732	301/12882	0.880217	1	0.804341	AE02G01662.1/AE03G01068.1/AE03G01069.1/AE03G01070.1/AE04G01814.1/AE04G01815.1/AE06G01622.1/AE06G01625.1/AE07G02214.1/AE09G00119.1/AE12G02180.1/AE21G00011.1/AE26G00016.1	13
GO:0018393	internal peptidyl-lysine acetylation	2/732	63/12882	0.880332	1	0.804341	AE10G02123.1/AE10G02126.1	2
GO:0018394	peptidyl-lysine acetylation	2/732	63/12882	0.880332	1	0.804341	AE10G02123.1/AE10G02126.1	2
GO:1905393	plant organ formation	6/732	155/12882	0.880865	1	0.804341	AE01G02014.1/AE01G02653.1/AE09G01103.1/AE09G01110.1/AE09G01488.1/AE09G03454.1	6
GO:0070085	glycosylation	4/732	111/12882	0.88252	1	0.804341	AE02G00702.1/AE02G01877.1/AE04G02545.1/AE09G03122.1	4
GO:0009739	response to gibberellin	6/732	156/12882	0.884492	1	0.804341	AE05G01760.1/AE05G01761.1/AE06G00320.1/AE06G02341.1/AE06G02343.1/AE08G00611.1	6
GO:0071482	cellular response to light stimulus	5/732	134/12882	0.884528	1	0.804341	AE01G00285.1/AE05G01334.1/AE06G00782.1/AE09G00233.1/AE12G02154.1	5
GO:0090329	regulation of DNA-dependent DNA replication	2/732	64/12882	0.885739	1	0.804341	AE10G02123.1/AE10G02126.1	2
GO:0031329	regulation of cellular catabolic process	7/732	178/12882	0.885747	1	0.804341	AE02G01368.1/AE03G00229.1/AE03G01462.1/AE04G02080.1/AE06G02611.1/AE06G02640.1/AE10G00487.1	7
GO:0006812	cation transport	18/732	404/12882	0.886359	1	0.804341	AE01G01100.1/AE03G00102.1/AE03G02242.1/AE03G02255.1/AE06G02773.1/AE08G00588.1/AE08G00592.1/AE08G01378.1/AE10G01132.1/AE10G01133.1/AE10G01137.1/AE10G01139.1/AE11G00182.1/AE11G01189.1/AE11G02039.1/AE11G02353.1/AE11G02354.1/AE11G02355.1	18
GO:0046903	secretion	4/732	112/12882	0.886685	1	0.804341	AE02G01288.1/AE02G01291.1/AE04G00082.1/AE04G02183.1	4
GO:0043934	sporulation	2/732	65/12882	0.890919	1	0.804341	AE11G01657.1/AE11G01658.1	2
GO:1990748	cellular detoxification	5/732	136/12882	0.891983	1	0.804341	AE05G01238.1/AE05G01334.1/AE06G00782.1/AE07G00937.1/AE07G00938.1	5
GO:0009991	response to extracellular stimulus	12/732	285/12882	0.892005	1	0.804341	AE02G00604.1/AE02G00612.1/AE02G00616.1/AE04G02784.1/AE05G01209.1/AE06G00682.1/AE06G00683.1/AE07G00353.1/AE08G01022.1/AE11G01584.1/AE12G01744.1/AE27G00002.1	12
GO:0006497	protein lipidation	1/732	38/12882	0.89208	1	0.804341	AE09G03122.1	1
GO:0042158	lipoprotein biosynthetic process	1/732	38/12882	0.89208	1	0.804341	AE09G03122.1	1
GO:0006475	internal protein amino acid acetylation	2/732	66/12882	0.89588	1	0.804341	AE10G02123.1/AE10G02126.1	2
GO:0012501	programmed cell death	6/732	160/12882	0.89808	1	0.804341	AE04G01417.1/AE04G01418.1/AE04G01423.1/AE04G01424.1/AE10G02123.1/AE10G02126.1	6
GO:0009123	nucleoside monophosphate metabolic process	5/732	138/12882	0.899019	1	0.804341	AE01G03535.1/AE02G01532.1/AE04G01926.1/AE09G00121.1/AE26G00019.1	5
GO:2000377	regulation of reactive oxygen species metabolic process	2/732	67/12882	0.900631	1	0.804341	AE01G03657.1/AE11G00349.1	2
GO:0048699	generation of neurons	2/732	68/12882	0.905178	1	0.804341	AE11G01657.1/AE11G01658.1	2
GO:0080167	response to karrikin	4/732	117/12882	0.90563	1	0.804341	AE07G02216.1/AE12G02176.1/AE12G02177.1/AE21G00008.1	4
GO:0031331	positive regulation of cellular catabolic process	3/732	94/12882	0.908662	1	0.804341	AE03G00229.1/AE06G02611.1/AE06G02640.1	3
GO:0055076	transition metal ion homeostasis	3/732	94/12882	0.908662	1	0.804341	AE08G00588.1/AE08G00592.1/AE11G02039.1	3
GO:0015849	organic acid transport	5/732	141/12882	0.908828	1	0.804341	AE08G02682.1/AE08G02685.1/AE08G02688.1/AE08G02690.1/AE08G02694.1	5
GO:0046942	carboxylic acid transport	5/732	141/12882	0.908828	1	0.804341	AE08G02682.1/AE08G02685.1/AE08G02688.1/AE08G02690.1/AE08G02694.1	5
GO:0022613	ribonucleoprotein complex biogenesis	15/732	354/12882	0.909201	1	0.804341	AE01G02014.1/AE02G01662.1/AE02G02052.1/AE02G02054.1/AE04G01144.1/AE04G01814.1/AE04G01815.1/AE09G01989.1/AE09G03454.1/AE11G00139.1/AE11G00142.1/AE12G02182.1/AE12G02251.1/AE12G02253.1/AE21G00013.1	15
GO:0009247	glycolipid biosynthetic process	1/732	41/12882	0.909501	1	0.804341	AE09G03122.1	1
GO:0042157	lipoprotein metabolic process	1/732	41/12882	0.909501	1	0.804341	AE09G03122.1	1
GO:0071902	positive regulation of protein serine/threonine kinase activity	1/732	41/12882	0.909501	1	0.804341	AE03G00435.1	1
GO:0006473	protein acetylation	2/732	69/12882	0.909531	1	0.804341	AE10G02123.1/AE10G02126.1	2
GO:0001932	regulation of protein phosphorylation	6/732	164/12882	0.910276	1	0.804341	AE01G00285.1/AE03G00435.1/AE09G00233.1/AE11G01657.1/AE11G01658.1/AE12G02154.1	6
GO:0014070	response to organic cyclic compound	22/732	497/12882	0.912612	1	0.804341	AE01G00285.1/AE01G01918.1/AE01G02653.1/AE03G02242.1/AE03G02255.1/AE04G00946.1/AE05G00856.1/AE07G00331.1/AE07G02070.1/AE07G02071.1/AE07G02086.1/AE07G02089.1/AE08G00294.1/AE09G00233.1/AE09G01488.1/AE09G02513.1/AE09G03533.1/AE09G03534.1/AE10G01338.1/AE12G01773.1/AE12G02154.1/AE24G00004.1	22
GO:0008285	negative regulation of cell population proliferation	2/732	70/12882	0.913696	1	0.804341	AE10G02123.1/AE10G02126.1	2
GO:0031123	RNA 3'-end processing	2/732	70/12882	0.913696	1	0.804341	AE07G00331.1/AE12G01773.1	2
GO:0006518	peptide metabolic process	15/732	357/12882	0.915186	1	0.804341	AE02G01662.1/AE03G01068.1/AE03G01069.1/AE03G01070.1/AE04G01814.1/AE04G01815.1/AE06G01622.1/AE06G01625.1/AE07G02214.1/AE08G00056.1/AE09G00119.1/AE11G02643.1/AE12G02180.1/AE21G00011.1/AE26G00016.1	15
GO:0048468	cell development	17/732	398/12882	0.915465	1	0.804341	AE01G00163.1/AE01G02472.1/AE02G01208.1/AE04G01417.1/AE04G01418.1/AE04G01423.1/AE04G01424.1/AE04G02290.1/AE07G00331.1/AE09G01677.1/AE09G03824.1/AE09G03830.1/AE10G02123.1/AE10G02126.1/AE12G01773.1/AE12G02039.1/AE20G00004.1	17
GO:0045786	negative regulation of cell cycle	4/732	120/12882	0.915601	1	0.804341	AE01G03497.1/AE03G00675.1/AE08G00327.1/AE11G02625.1	4
GO:0030001	metal ion transport	10/732	253/12882	0.915748	1	0.804341	AE01G01100.1/AE08G00588.1/AE08G00592.1/AE08G01378.1/AE10G01132.1/AE10G01133.1/AE10G01137.1/AE10G01139.1/AE11G01189.1/AE11G02039.1	10
GO:0072329	monocarboxylic acid catabolic process	2/732	71/12882	0.917681	1	0.804341	AE05G01036.1/AE10G01452.1	2
GO:0015979	photosynthesis	4/732	121/12882	0.918709	1	0.804341	AE02G01441.1/AE03G00634.1/AE04G02006.1/AE06G01194.1	4
GO:0048585	negative regulation of response to stimulus	15/732	359/12882	0.918992	1	0.804341	AE01G03440.1/AE01G03657.1/AE02G00580.1/AE02G00583.1/AE03G02142.1/AE04G02803.1/AE07G00741.1/AE07G00742.1/AE07G00937.1/AE07G00938.1/AE10G00918.1/AE10G00932.1/AE11G00349.1/AE12G00870.1/AE12G01251.1	15
GO:0044036	cell wall macromolecule metabolic process	3/732	97/12882	0.919301	1	0.804341	AE02G02088.1/AE04G00704.1/AE14G00027.1	3
GO:0009152	purine ribonucleotide biosynthetic process	4/732	122/12882	0.921715	1	0.804341	AE11G01813.1/AE12G00517.1/AE12G00521.1/AE12G00522.1	4
GO:0006402	mRNA catabolic process	3/732	98/12882	0.922587	1	0.804341	AE02G00352.1/AE02G00354.1/AE04G03000.1	3
GO:0055080	cation homeostasis	8/732	213/12882	0.922745	1	0.804341	AE05G00856.1/AE07G02070.1/AE07G02071.1/AE07G02086.1/AE07G02089.1/AE08G00588.1/AE08G00592.1/AE11G02039.1	8
GO:0010114	response to red light	2/732	73/12882	0.925137	1	0.804341	AE07G02149.1/AE12G02247.1	2
GO:0010200	response to chitin	7/732	194/12882	0.929682	1	0.804341	AE01G00379.1/AE01G00388.1/AE01G01395.1/AE01G03430.1/AE03G01358.1/AE09G02679.1/AE10G00362.1	7
GO:0006164	purine nucleotide biosynthetic process	4/732	125/12882	0.930143	1	0.804341	AE11G01813.1/AE12G00517.1/AE12G00521.1/AE12G00522.1	4
GO:0048443	stamen development	4/732	125/12882	0.930143	1	0.804341	AE04G01417.1/AE04G01418.1/AE04G01423.1/AE04G01424.1	4
GO:0048466	androecium development	4/732	125/12882	0.930143	1	0.804341	AE04G01417.1/AE04G01418.1/AE04G01423.1/AE04G01424.1	4
GO:0008202	steroid metabolic process	3/732	101/12882	0.931726	1	0.804341	AE04G00946.1/AE08G00294.1/AE10G01338.1	3
GO:0009896	positive regulation of catabolic process	3/732	101/12882	0.931726	1	0.804341	AE03G00229.1/AE06G02611.1/AE06G02640.1	3
GO:0043543	protein acylation	2/732	75/12882	0.931953	1	0.804341	AE10G02123.1/AE10G02126.1	2
GO:0051604	protein maturation	2/732	75/12882	0.931953	1	0.804341	AE08G00056.1/AE11G02643.1	2
GO:0098662	inorganic cation transmembrane transport	10/732	262/12882	0.934087	1	0.804341	AE08G00588.1/AE08G00592.1/AE10G01132.1/AE10G01133.1/AE10G01137.1/AE10G01139.1/AE11G02039.1/AE11G02353.1/AE11G02354.1/AE11G02355.1	10
GO:0010090	trichome morphogenesis	2/732	76/12882	0.935136	1	0.804341	AE12G02039.1/AE20G00004.1	2
GO:0022008	neurogenesis	2/732	76/12882	0.935136	1	0.804341	AE11G01657.1/AE11G01658.1	2
GO:0009101	glycoprotein biosynthetic process	3/732	103/12882	0.937256	1	0.804341	AE02G00702.1/AE02G01877.1/AE04G02545.1	3
GO:0000911	cytokinesis by cell plate formation	2/732	77/12882	0.938179	1	0.804341	AE11G01657.1/AE11G01658.1	2
GO:0006275	regulation of DNA replication	2/732	77/12882	0.938179	1	0.804341	AE10G02123.1/AE10G02126.1	2
GO:1902410	mitotic cytokinetic process	2/732	77/12882	0.938179	1	0.804341	AE11G01657.1/AE11G01658.1	2
GO:0043161	proteasome-mediated ubiquitin-dependent protein catabolic process	11/732	286/12882	0.938388	1	0.804341	AE01G00379.1/AE01G00388.1/AE03G00332.1/AE03G00538.1/AE03G00767.1/AE06G01079.1/AE06G01325.1/AE06G01706.1/AE06G01708.1/AE06G02486.1/AE10G00094.1	11
GO:0071478	cellular response to radiation	5/732	153/12882	0.940194	1	0.804341	AE01G00285.1/AE05G01334.1/AE06G00782.1/AE09G00233.1/AE12G02154.1	5
GO:0043648	dicarboxylic acid metabolic process	2/732	78/12882	0.941085	1	0.804341	AE03G01080.1/AE03G01087.1	2
GO:0061077	chaperone-mediated protein folding	2/732	78/12882	0.941085	1	0.804341	AE03G00186.1/AE03G00188.1	2
GO:0009894	regulation of catabolic process	7/732	200/12882	0.941873	1	0.804341	AE02G01368.1/AE03G00229.1/AE03G01462.1/AE04G02080.1/AE06G02611.1/AE06G02640.1/AE10G00487.1	7
GO:0006979	response to oxidative stress	19/732	456/12882	0.941981	1	0.804341	AE01G01100.1/AE05G00367.1/AE05G00384.1/AE05G01334.1/AE05G02202.1/AE05G02212.1/AE05G02220.1/AE06G00782.1/AE07G00937.1/AE07G00938.1/AE07G02216.1/AE09G02513.1/AE10G01132.1/AE10G01133.1/AE10G01137.1/AE10G01139.1/AE12G02176.1/AE12G02177.1/AE21G00008.1	19
GO:0015711	organic anion transport	8/732	223/12882	0.94282	1	0.804341	AE01G03400.1/AE01G03403.1/AE01G03406.1/AE08G02682.1/AE08G02685.1/AE08G02688.1/AE08G02690.1/AE08G02694.1	8
GO:0046474	glycerophospholipid biosynthetic process	1/732	49/12882	0.94342	1	0.804341	AE09G03122.1	1
GO:0071166	ribonucleoprotein complex localization	2/732	79/12882	0.943862	1	0.804341	AE07G00331.1/AE12G01773.1	2
GO:0071426	ribonucleoprotein complex export from nucleus	2/732	79/12882	0.943862	1	0.804341	AE07G00331.1/AE12G01773.1	2
GO:0006875	cellular metal ion homeostasis	3/732	106/12882	0.944779	1	0.804341	AE08G00588.1/AE08G00592.1/AE11G02039.1	3
GO:0051052	regulation of DNA metabolic process	6/732	179/12882	0.945425	1	0.804341	AE01G03069.1/AE01G03271.1/AE04G00601.1/AE10G02123.1/AE10G02126.1/AE15G00027.1	6
GO:0048584	positive regulation of response to stimulus	16/732	397/12882	0.945995	1	0.804341	AE02G01893.1/AE02G01894.1/AE02G01897.1/AE02G03209.1/AE02G03215.1/AE03G00435.1/AE04G00308.1/AE04G01586.1/AE04G01590.1/AE07G00353.1/AE09G01989.1/AE10G00362.1/AE11G01880.1/AE12G01744.1/AE12G02182.1/AE21G00013.1	16
GO:0000165	MAPK cascade	1/732	50/12882	0.946648	1	0.804341	AE03G00435.1	1
GO:0006664	glycolipid metabolic process	1/732	50/12882	0.946648	1	0.804341	AE09G03122.1	1
GO:0009863	salicylic acid mediated signaling pathway	1/732	50/12882	0.946648	1	0.804341	AE09G02513.1	1
GO:1903509	liposaccharide metabolic process	1/732	50/12882	0.946648	1	0.804341	AE09G03122.1	1
GO:0072522	purine-containing compound biosynthetic process	4/732	133/12882	0.948758	1	0.804341	AE11G01813.1/AE12G00517.1/AE12G00521.1/AE12G00522.1	4
GO:0010564	regulation of cell cycle process	6/732	181/12882	0.949036	1	0.804341	AE01G03497.1/AE03G00675.1/AE08G00327.1/AE10G02123.1/AE10G02126.1/AE11G02625.1	6
GO:0032506	cytokinetic process	2/732	81/12882	0.949046	1	0.804341	AE11G01657.1/AE11G01658.1	2
GO:0031098	stress-activated protein kinase signaling cascade	1/732	51/12882	0.949691	1	0.804341	AE03G00435.1	1
GO:0000281	mitotic cytokinesis	4/732	134/12882	0.950734	1	0.804341	AE10G02123.1/AE10G02126.1/AE11G01657.1/AE11G01658.1	4
GO:0044087	regulation of cellular component biogenesis	6/732	182/12882	0.950759	1	0.804341	AE02G00592.1/AE04G00082.1/AE04G02793.1/AE08G00211.1/AE11G02495.1/AE17G00007.1	6
GO:0098771	inorganic ion homeostasis	8/732	228/12882	0.951016	1	0.804341	AE05G00856.1/AE07G02070.1/AE07G02071.1/AE07G02086.1/AE07G02089.1/AE08G00588.1/AE08G00592.1/AE11G02039.1	8
GO:0034470	ncRNA processing	10/732	273/12882	0.951734	1	0.804341	AE01G01918.1/AE07G00331.1/AE09G03533.1/AE09G03534.1/AE11G00836.1/AE11G00837.1/AE11G00847.1/AE11G00854.1/AE12G01773.1/AE24G00004.1	10
GO:0051603	proteolysis involved in cellular protein catabolic process	19/732	465/12882	0.952617	1	0.804341	AE01G00379.1/AE01G00388.1/AE01G02472.1/AE02G01208.1/AE03G00332.1/AE03G00538.1/AE03G00767.1/AE04G01417.1/AE04G01418.1/AE04G01423.1/AE04G01424.1/AE04G02290.1/AE06G01079.1/AE06G01325.1/AE06G01706.1/AE06G01708.1/AE06G02486.1/AE09G01677.1/AE10G00094.1	19
GO:0034660	ncRNA metabolic process	15/732	382/12882	0.953397	1	0.804341	AE01G01918.1/AE03G01068.1/AE03G01069.1/AE03G01070.1/AE06G01622.1/AE06G01625.1/AE07G00331.1/AE09G03533.1/AE09G03534.1/AE11G00836.1/AE11G00837.1/AE11G00847.1/AE11G00854.1/AE12G01773.1/AE24G00004.1	15
GO:0097435	supramolecular fiber organization	5/732	160/12882	0.953646	1	0.804341	AE02G00592.1/AE04G02793.1/AE08G00211.1/AE11G02495.1/AE17G00007.1	5
GO:0018205	peptidyl-lysine modification	6/732	184/12882	0.95405	1	0.804341	AE03G02179.1/AE05G02126.1/AE10G00964.1/AE10G00966.1/AE10G02123.1/AE10G02126.1	6
GO:0097237	cellular response to toxic substance	5/732	161/12882	0.955325	1	0.804341	AE05G01238.1/AE05G01334.1/AE06G00782.1/AE07G00937.1/AE07G00938.1	5
GO:0006611	protein export from nucleus	2/732	84/12882	0.955974	1	0.804341	AE07G00331.1/AE12G01773.1	2
GO:0006417	regulation of translation	4/732	137/12882	0.95625	1	0.804341	AE02G02152.1/AE04G01090.1/AE04G01091.1/AE04G01102.1	4
GO:0000302	response to reactive oxygen species	7/732	209/12882	0.956659	1	0.804341	AE05G01334.1/AE06G00782.1/AE09G02513.1/AE10G01132.1/AE10G01133.1/AE10G01137.1/AE10G01139.1	7
GO:0006511	ubiquitin-dependent protein catabolic process	15/732	385/12882	0.956781	1	0.804341	AE01G00379.1/AE01G00388.1/AE01G02472.1/AE02G01208.1/AE03G00332.1/AE03G00538.1/AE03G00767.1/AE04G02290.1/AE06G01079.1/AE06G01325.1/AE06G01706.1/AE06G01708.1/AE06G02486.1/AE09G01677.1/AE10G00094.1	15
GO:0048437	floral organ development	11/732	301/12882	0.959378	1	0.804341	AE03G01465.1/AE03G01466.1/AE03G01468.1/AE04G01417.1/AE04G01418.1/AE04G01423.1/AE04G01424.1/AE04G02108.1/AE06G01958.1/AE06G02147.1/AE10G00489.1	11
GO:0048229	gametophyte development	20/732	493/12882	0.959866	1	0.804341	AE04G01417.1/AE04G01418.1/AE04G01423.1/AE04G01424.1/AE05G02153.1/AE06G01311.1/AE07G00741.1/AE07G00742.1/AE07G02340.1/AE08G01394.1/AE09G00120.1/AE09G00696.1/AE11G01657.1/AE11G01658.1/AE11G01948.1/AE11G01961.1/AE11G01967.1/AE12G01251.1/AE12G02081.1/AE26G00017.1	20
GO:0019941	modification-dependent protein catabolic process	15/732	388/12882	0.959949	1	0.804341	AE01G00379.1/AE01G00388.1/AE01G02472.1/AE02G01208.1/AE03G00332.1/AE03G00538.1/AE03G00767.1/AE04G02290.1/AE06G01079.1/AE06G01325.1/AE06G01706.1/AE06G01708.1/AE06G02486.1/AE09G01677.1/AE10G00094.1	15
GO:0090697	post-embryonic plant organ morphogenesis	4/732	140/12882	0.961192	1	0.804341	AE06G02487.1/AE06G02488.1/AE09G01103.1/AE09G01110.1	4
GO:0044257	cellular protein catabolic process	19/732	474/12882	0.961529	1	0.804341	AE01G00379.1/AE01G00388.1/AE01G02472.1/AE02G01208.1/AE03G00332.1/AE03G00538.1/AE03G00767.1/AE04G01417.1/AE04G01418.1/AE04G01423.1/AE04G01424.1/AE04G02290.1/AE06G01079.1/AE06G01325.1/AE06G01706.1/AE06G01708.1/AE06G02486.1/AE09G01677.1/AE10G00094.1	19
GO:0009250	glucan biosynthetic process	2/732	87/12882	0.961995	1	0.804341	AE03G00634.1/AE06G01194.1	2
GO:0044242	cellular lipid catabolic process	2/732	87/12882	0.961995	1	0.804341	AE05G01036.1/AE10G01452.1	2
GO:0016192	vesicle-mediated transport	18/732	454/12882	0.962386	1	0.804341	AE01G03237.1/AE02G01288.1/AE02G01291.1/AE03G02089.1/AE04G00082.1/AE04G02183.1/AE08G00568.1/AE08G00830.1/AE08G01412.1/AE08G02412.1/AE09G01082.1/AE09G01085.1/AE10G00887.1/AE10G00893.1/AE11G01787.1/AE11G01800.1/AE11G01806.1/AE11G02082.1	18
GO:0010501	RNA secondary structure unwinding	2/732	88/12882	0.963821	1	0.804341	AE03G01140.1/AE06G01720.1	2
GO:0031503	protein-containing complex localization	2/732	89/12882	0.965562	1	0.804341	AE07G00331.1/AE12G01773.1	2
GO:0042273	ribosomal large subunit biogenesis	2/732	89/12882	0.965562	1	0.804341	AE11G00139.1/AE11G00142.1	2
GO:0009100	glycoprotein metabolic process	3/732	117/12882	0.965763	1	0.804341	AE02G00702.1/AE02G01877.1/AE04G02545.1	3
GO:0002218	activation of innate immune response	1/732	58/12882	0.966655	1	0.804341	AE10G00362.1	1
GO:0034248	regulation of cellular amide metabolic process	4/732	144/12882	0.966979	1	0.804341	AE02G02152.1/AE04G01090.1/AE04G01091.1/AE04G01102.1	4
GO:0019684	photosynthesis, light reaction	2/732	90/12882	0.967222	1	0.804341	AE02G01441.1/AE04G02006.1	2
GO:0071236	cellular response to antibiotic	3/732	118/12882	0.967242	1	0.804341	AE05G01334.1/AE06G00782.1/AE09G02513.1	3
GO:0016567	protein ubiquitination	19/732	481/12882	0.967414	1	0.804341	AE01G00379.1/AE01G00388.1/AE01G02472.1/AE01G03440.1/AE02G01208.1/AE03G00332.1/AE03G00767.1/AE03G02142.1/AE04G02290.1/AE05G01036.1/AE06G01325.1/AE06G01706.1/AE06G01708.1/AE06G02486.1/AE09G01677.1/AE10G00094.1/AE10G00918.1/AE10G00932.1/AE10G01452.1	19
GO:0061640	cytoskeleton-dependent cytokinesis	4/732	145/12882	0.968294	1	0.804341	AE10G02123.1/AE10G02126.1/AE11G01657.1/AE11G01658.1	4
GO:0006401	RNA catabolic process	3/732	119/12882	0.96866	1	0.804341	AE02G00352.1/AE02G00354.1/AE04G03000.1	3
GO:0016042	lipid catabolic process	2/732	91/12882	0.968806	1	0.804341	AE05G01036.1/AE10G01452.1	2
GO:0019827	stem cell population maintenance	2/732	91/12882	0.968806	1	0.804341	AE08G01022.1/AE11G01584.1	2
GO:0046496	nicotinamide nucleotide metabolic process	2/732	91/12882	0.968806	1	0.804341	AE03G01080.1/AE03G01087.1	2
GO:0098727	maintenance of cell number	2/732	91/12882	0.968806	1	0.804341	AE08G01022.1/AE11G01584.1	2
GO:0019362	pyridine nucleotide metabolic process	2/732	92/12882	0.970315	1	0.804341	AE03G01080.1/AE03G01087.1	2
GO:0045787	positive regulation of cell cycle	2/732	92/12882	0.970315	1	0.804341	AE10G02123.1/AE10G02126.1	2
GO:0000910	cytokinesis	4/732	147/12882	0.97078	1	0.804341	AE10G02123.1/AE10G02126.1/AE11G01657.1/AE11G01658.1	4
GO:0048588	developmental cell growth	5/732	174/12882	0.972638	1	0.804341	AE01G00163.1/AE07G00331.1/AE09G03824.1/AE09G03830.1/AE12G01773.1	5
GO:0009260	ribonucleotide biosynthetic process	4/732	149/12882	0.973083	1	0.804341	AE11G01813.1/AE12G00517.1/AE12G00521.1/AE12G00522.1	4
GO:0046390	ribose phosphate biosynthetic process	4/732	149/12882	0.973083	1	0.804341	AE11G01813.1/AE12G00517.1/AE12G00521.1/AE12G00522.1	4
GO:0002253	activation of immune response	1/732	62/12882	0.973642	1	0.804341	AE10G00362.1	1
GO:1902533	positive regulation of intracellular signal transduction	1/732	62/12882	0.973642	1	0.804341	AE03G00435.1	1
GO:0043632	modification-dependent macromolecule catabolic process	15/732	405/12882	0.974327	1	0.804341	AE01G00379.1/AE01G00388.1/AE01G02472.1/AE02G01208.1/AE03G00332.1/AE03G00538.1/AE03G00767.1/AE04G02290.1/AE06G01079.1/AE06G01325.1/AE06G01706.1/AE06G01708.1/AE06G02486.1/AE09G01677.1/AE10G00094.1	15
GO:0060284	regulation of cell development	2/732	95/12882	0.974433	1	0.804341	AE11G01657.1/AE11G01658.1	2
GO:0022603	regulation of anatomical structure morphogenesis	7/732	226/12882	0.975697	1	0.804341	AE01G02014.1/AE05G00856.1/AE07G02070.1/AE07G02071.1/AE07G02086.1/AE07G02089.1/AE09G03454.1	7
GO:0032147	activation of protein kinase activity	1/732	64/12882	0.976566	1	0.804341	AE03G00435.1	1
GO:0042254	ribosome biogenesis	9/732	275/12882	0.977256	1	0.804341	AE01G02014.1/AE02G01662.1/AE04G01814.1/AE04G01815.1/AE09G03454.1/AE11G00139.1/AE11G00142.1/AE12G02251.1/AE12G02253.1	9
GO:0051336	regulation of hydrolase activity	4/732	154/12882	0.978118	1	0.804341	AE03G02319.1/AE03G02320.1/AE03G02321.1/AE03G02322.1	4
GO:0051656	establishment of organelle localization	2/732	99/12882	0.979073	1	0.804341	AE10G02123.1/AE10G02126.1	2
GO:0072524	pyridine-containing compound metabolic process	2/732	99/12882	0.979073	1	0.804341	AE03G01080.1/AE03G01087.1	2
GO:0009856	pollination	7/732	232/12882	0.980322	1	0.804341	AE03G01864.1/AE03G02039.1/AE03G02042.1/AE08G00571.1/AE08G00575.1/AE10G00845.1/AE11G02062.1	7
GO:0044706	multi-multicellular organism process	7/732	232/12882	0.980322	1	0.804341	AE03G01864.1/AE03G02039.1/AE03G02042.1/AE08G00571.1/AE08G00575.1/AE10G00845.1/AE11G02062.1	7
GO:0009637	response to blue light	3/732	130/12882	0.980875	1	0.804341	AE01G00285.1/AE09G00233.1/AE12G02154.1	3
GO:0048513	animal organ development	2/732	101/12882	0.981077	1	0.804341	AE10G02123.1/AE10G02126.1	2
GO:0071900	regulation of protein serine/threonine kinase activity	1/732	68/12882	0.981478	1	0.804341	AE03G00435.1	1
GO:0031399	regulation of protein modification process	9/732	283/12882	0.982489	1	0.804341	AE01G00285.1/AE03G00229.1/AE03G00435.1/AE06G02611.1/AE06G02640.1/AE09G00233.1/AE11G01657.1/AE11G01658.1/AE12G02154.1	9
GO:0046488	phosphatidylinositol metabolic process	1/732	70/12882	0.983534	1	0.804341	AE09G03122.1	1
GO:1903047	mitotic cell cycle process	10/732	309/12882	0.98394	1	0.804341	AE01G03497.1/AE03G00675.1/AE05G00090.1/AE08G00327.1/AE09G03174.1/AE10G02123.1/AE10G02126.1/AE11G01657.1/AE11G01658.1/AE11G02625.1	10
GO:0007166	cell surface receptor signaling pathway	8/732	262/12882	0.984017	1	0.804341	AE03G02089.1/AE05G00856.1/AE07G02070.1/AE07G02071.1/AE07G02086.1/AE07G02089.1/AE10G00887.1/AE10G00893.1	8
GO:0030003	cellular cation homeostasis	3/732	134/12882	0.984066	1	0.804341	AE08G00588.1/AE08G00592.1/AE11G02039.1	3
GO:0034655	nucleobase-containing compound catabolic process	5/732	188/12882	0.984184	1	0.804341	AE02G00352.1/AE02G00354.1/AE04G01013.1/AE04G03000.1/AE11G01102.1	5
GO:0048232	male gamete generation	2/732	106/12882	0.985305	1	0.804341	AE10G02123.1/AE10G02126.1	2
GO:0071555	cell wall organization	4/732	164/12882	0.985647	1	0.804341	AE03G02089.1/AE05G01238.1/AE10G00887.1/AE10G00893.1	4
GO:0010026	trichome differentiation	2/732	108/12882	0.986726	1	0.804341	AE12G02039.1/AE20G00004.1	2
GO:0019439	aromatic compound catabolic process	7/732	243/12882	0.986753	1	0.804341	AE02G00352.1/AE02G00354.1/AE04G01013.1/AE04G03000.1/AE05G02071.1/AE05G02080.1/AE11G01102.1	7
GO:0031401	positive regulation of protein modification process	4/732	166/12882	0.986823	1	0.804341	AE03G00229.1/AE03G00435.1/AE06G02611.1/AE06G02640.1	4
GO:0090696	post-embryonic plant organ development	6/732	223/12882	0.989044	1	0.804341	AE03G00186.1/AE03G00188.1/AE06G02487.1/AE06G02488.1/AE09G01103.1/AE09G01110.1	6
GO:0009873	ethylene-activated signaling pathway	1/732	77/12882	0.989093	1	0.804341	AE10G00362.1	1
GO:0009751	response to salicylic acid	6/732	224/12882	0.989459	1	0.804341	AE03G02242.1/AE03G02255.1/AE04G00946.1/AE08G00294.1/AE09G02513.1/AE10G01338.1	6
GO:0006873	cellular ion homeostasis	3/732	143/12882	0.989487	1	0.804341	AE08G00588.1/AE08G00592.1/AE11G02039.1	3
GO:0010243	response to organonitrogen compound	11/732	347/12882	0.989996	1	0.804341	AE01G00379.1/AE01G00388.1/AE01G01395.1/AE01G02472.1/AE01G03430.1/AE02G01208.1/AE03G01358.1/AE04G02290.1/AE09G01677.1/AE09G02679.1/AE10G00362.1	11
GO:0007010	cytoskeleton organization	9/732	302/12882	0.990793	1	0.804341	AE02G00592.1/AE04G02793.1/AE08G00211.1/AE10G02123.1/AE10G02126.1/AE11G01657.1/AE11G01658.1/AE11G02495.1/AE17G00007.1	9
GO:0006928	movement of cell or subcellular component	4/732	176/12882	0.991451	1	0.804341	AE01G02472.1/AE02G01208.1/AE04G02290.1/AE09G01677.1	4
GO:0050801	ion homeostasis	8/732	280/12882	0.991535	1	0.804341	AE05G00856.1/AE07G02070.1/AE07G02071.1/AE07G02086.1/AE07G02089.1/AE08G00588.1/AE08G00592.1/AE11G02039.1	8
GO:0030258	lipid modification	2/732	117/12882	0.991627	1	0.804341	AE05G01036.1/AE10G01452.1	2
GO:0046777	protein autophosphorylation	5/732	204/12882	0.991736	1	0.804341	AE08G01419.1/AE11G01130.1/AE11G01138.1/AE11G01143.1/AE11G01146.1	5
GO:1901361	organic cyclic compound catabolic process	7/732	257/12882	0.992116	1	0.804341	AE02G00352.1/AE02G00354.1/AE04G01013.1/AE04G03000.1/AE05G02071.1/AE05G02080.1/AE11G01102.1	7
GO:0006325	chromatin organization	12/732	379/12882	0.992421	1	0.804341	AE01G00544.1/AE02G00156.1/AE02G02417.1/AE04G01353.1/AE04G01357.1/AE08G01022.1/AE09G02074.1/AE09G02078.1/AE09G02082.1/AE10G02123.1/AE10G02126.1/AE11G01584.1	12
GO:0000280	nuclear division	6/732	233/12882	0.992585	1	0.804341	AE05G00367.1/AE05G00384.1/AE10G02123.1/AE10G02126.1/AE11G01126.1/AE11G01134.1	6
GO:0032269	negative regulation of cellular protein metabolic process	4/732	180/12882	0.992827	1	0.804341	AE03G02319.1/AE03G02320.1/AE03G02321.1/AE03G02322.1	4
GO:0032268	regulation of cellular protein metabolic process	17/732	498/12882	0.993422	1	0.804341	AE01G00285.1/AE02G02152.1/AE03G00229.1/AE03G00435.1/AE03G02319.1/AE03G02320.1/AE03G02321.1/AE03G02322.1/AE04G01090.1/AE04G01091.1/AE04G01102.1/AE06G02611.1/AE06G02640.1/AE09G00233.1/AE11G01657.1/AE11G01658.1/AE12G02154.1	17
GO:0051248	negative regulation of protein metabolic process	4/732	182/12882	0.993432	1	0.804341	AE03G02319.1/AE03G02320.1/AE03G02321.1/AE03G02322.1	4
GO:0045089	positive regulation of innate immune response	1/732	86/12882	0.99358	1	0.804341	AE10G00362.1	1
GO:0051726	regulation of cell cycle	11/732	361/12882	0.993681	1	0.804341	AE01G03497.1/AE03G00435.1/AE03G00675.1/AE03G02156.1/AE08G00327.1/AE10G00925.1/AE10G00927.1/AE10G00939.1/AE10G02123.1/AE10G02126.1/AE11G02625.1	11
GO:0000278	mitotic cell cycle	10/732	338/12882	0.993884	1	0.804341	AE01G03497.1/AE03G00675.1/AE05G00090.1/AE08G00327.1/AE09G03174.1/AE10G02123.1/AE10G02126.1/AE11G01657.1/AE11G01658.1/AE11G02625.1	10
GO:0022412	cellular process involved in reproduction in multicellular organism	2/732	124/12882	0.994169	1	0.804341	AE10G02123.1/AE10G02126.1	2
GO:0071446	cellular response to salicylic acid stimulus	1/732	88/12882	0.994293	1	0.804341	AE09G02513.1	1
GO:0019725	cellular homeostasis	5/732	214/12882	0.994551	1	0.804341	AE07G00937.1/AE07G00938.1/AE08G00588.1/AE08G00592.1/AE11G02039.1	5
GO:0009165	nucleotide biosynthetic process	4/732	187/12882	0.994739	1	0.804341	AE11G01813.1/AE12G00517.1/AE12G00521.1/AE12G00522.1	4
GO:1901293	nucleoside phosphate biosynthetic process	4/732	187/12882	0.994739	1	0.804341	AE11G01813.1/AE12G00517.1/AE12G00521.1/AE12G00522.1	4
GO:0007276	gamete generation	2/732	126/12882	0.994744	1	0.804341	AE10G02123.1/AE10G02126.1	2
GO:0016571	histone methylation	1/732	90/12882	0.994928	1	0.804341	AE02G00156.1	1
GO:0018193	peptidyl-amino acid modification	13/732	416/12882	0.995101	1	0.804341	AE01G00285.1/AE03G00186.1/AE03G00188.1/AE03G02179.1/AE05G02126.1/AE07G00259.1/AE09G00233.1/AE10G00964.1/AE10G00966.1/AE10G02123.1/AE10G02126.1/AE12G01838.1/AE12G02154.1	13
GO:0033692	cellular polysaccharide biosynthetic process	2/732	128/12882	0.995264	1	0.804341	AE03G00634.1/AE06G01194.1	2
GO:0009636	response to toxic substance	8/732	297/12882	0.995463	1	0.804341	AE05G01209.1/AE05G01238.1/AE05G01334.1/AE06G00682.1/AE06G00683.1/AE06G00782.1/AE07G00937.1/AE07G00938.1	8
GO:0045860	positive regulation of protein kinase activity	1/732	93/12882	0.99575	1	0.804341	AE03G00435.1	1
GO:0044270	cellular nitrogen compound catabolic process	5/732	220/12882	0.995772	1	0.804341	AE02G00352.1/AE02G00354.1/AE04G01013.1/AE04G03000.1/AE11G01102.1	5
GO:0071214	cellular response to abiotic stimulus	5/732	220/12882	0.995772	1	0.804341	AE01G00285.1/AE05G01334.1/AE06G00782.1/AE09G00233.1/AE12G02154.1	5
GO:0104004	cellular response to environmental stimulus	5/732	220/12882	0.995772	1	0.804341	AE01G00285.1/AE05G01334.1/AE06G00782.1/AE09G00233.1/AE12G02154.1	5
GO:0055082	cellular chemical homeostasis	3/732	164/12882	0.996113	1	0.804341	AE08G00588.1/AE08G00592.1/AE11G02039.1	3
GO:0050778	positive regulation of immune response	1/732	96/12882	0.996439	1	0.804341	AE10G00362.1	1
GO:0000226	microtubule cytoskeleton organization	4/732	196/12882	0.996487	1	0.804341	AE10G02123.1/AE10G02126.1/AE11G01657.1/AE11G01658.1	4
GO:0046700	heterocycle catabolic process	5/732	225/12882	0.996585	1	0.804341	AE02G00352.1/AE02G00354.1/AE04G01013.1/AE04G03000.1/AE11G01102.1	5
GO:0033674	positive regulation of kinase activity	1/732	97/12882	0.996643	1	0.804341	AE03G00435.1	1
GO:0048868	pollen tube development	3/732	169/12882	0.996946	1	0.804341	AE08G00571.1/AE08G00575.1/AE11G02062.1	3
GO:0009738	abscisic acid-activated signaling pathway	2/732	140/12882	0.997475	1	0.804341	AE05G00651.1/AE10G00216.1	2
GO:0001934	positive regulation of protein phosphorylation	1/732	104/12882	0.997778	1	0.804341	AE03G00435.1	1
GO:0002684	positive regulation of immune system process	1/732	104/12882	0.997778	1	0.804341	AE10G00362.1	1
GO:0006479	protein methylation	1/732	104/12882	0.997778	1	0.804341	AE02G00156.1	1
GO:0008213	protein alkylation	1/732	104/12882	0.997778	1	0.804341	AE02G00156.1	1
GO:0008654	phospholipid biosynthetic process	1/732	104/12882	0.997778	1	0.804341	AE09G03122.1	1
GO:0051338	regulation of transferase activity	3/732	176/12882	0.997827	1	0.804341	AE03G00435.1/AE04G00601.1/AE15G00027.1	3
GO:0000160	phosphorelay signal transduction system	1/732	106/12882	0.998025	1	0.804341	AE10G00362.1	1
GO:0000271	polysaccharide biosynthetic process	2/732	145/12882	0.998061	1	0.804341	AE03G00634.1/AE06G01194.1	2
GO:0009664	plant-type cell wall organization	1/732	107/12882	0.998138	1	0.804341	AE05G01238.1	1
GO:0042327	positive regulation of phosphorylation	1/732	108/12882	0.998245	1	0.804341	AE03G00435.1	1
GO:0006650	glycerophospholipid metabolic process	1/732	109/12882	0.998346	1	0.804341	AE09G03122.1	1
GO:0051640	organelle localization	2/732	148/12882	0.998346	1	0.804341	AE10G02123.1/AE10G02126.1	2
GO:0043414	macromolecule methylation	4/732	213/12882	0.998386	1	0.804341	AE02G00156.1/AE09G01989.1/AE12G02182.1/AE21G00013.1	4
GO:0051301	cell division	5/732	243/12882	0.998438	1	0.804341	AE10G00362.1/AE10G02123.1/AE10G02126.1/AE11G01657.1/AE11G01658.1	5
GO:0010562	positive regulation of phosphorus metabolic process	1/732	110/12882	0.998441	1	0.804341	AE03G00435.1	1
GO:0045937	positive regulation of phosphate metabolic process	1/732	110/12882	0.998441	1	0.804341	AE03G00435.1	1
GO:0050790	regulation of catalytic activity	13/732	452/12882	0.998521	1	0.804341	AE03G00229.1/AE03G00435.1/AE03G01644.1/AE03G02319.1/AE03G02320.1/AE03G02321.1/AE03G02322.1/AE03G02437.1/AE04G00601.1/AE06G02611.1/AE06G02640.1/AE10G00596.1/AE15G00027.1	13
GO:0042127	regulation of cell population proliferation	2/732	154/12882	0.998798	1	0.804341	AE10G02123.1/AE10G02126.1	2
GO:0048285	organelle fission	6/732	279/12882	0.998882	1	0.804341	AE05G00367.1/AE05G00384.1/AE10G02123.1/AE10G02126.1/AE11G01126.1/AE11G01134.1	6
GO:0009735	response to cytokinin	5/732	251/12882	0.998904	1	0.804341	AE01G00285.1/AE03G00186.1/AE03G00188.1/AE09G00233.1/AE12G02154.1	5
GO:0051347	positive regulation of transferase activity	1/732	116/12882	0.998906	1	0.804341	AE03G00435.1	1
GO:0019953	sexual reproduction	4/732	222/12882	0.998939	1	0.804341	AE10G02123.1/AE10G02126.1/AE11G01657.1/AE11G01658.1	4
GO:0009723	response to ethylene	5/732	255/12882	0.999084	1	0.804341	AE10G00362.1/AE10G01132.1/AE10G01133.1/AE10G01137.1/AE10G01139.1	5
GO:0010647	positive regulation of cell communication	3/732	195/12882	0.999149	1	0.804341	AE03G00435.1/AE07G00353.1/AE12G01744.1	3
GO:0090407	organophosphate biosynthetic process	7/732	315/12882	0.999212	1	0.804341	AE04G00676.1/AE04G00678.1/AE09G03122.1/AE11G01813.1/AE12G00517.1/AE12G00521.1/AE12G00522.1	7
GO:0071215	cellular response to abscisic acid stimulus	2/732	166/12882	0.999367	1	0.804341	AE05G00651.1/AE10G00216.1	2
GO:0097306	cellular response to alcohol	2/732	166/12882	0.999367	1	0.804341	AE05G00651.1/AE10G00216.1	2
GO:0044703	multi-organism reproductive process	4/732	233/12882	0.999368	1	0.804341	AE10G02123.1/AE10G02126.1/AE11G01657.1/AE11G01658.1	4
GO:0046677	response to antibiotic	8/732	348/12882	0.999379	1	0.804341	AE03G02242.1/AE03G02255.1/AE04G00946.1/AE05G01334.1/AE06G00782.1/AE08G00294.1/AE09G02513.1/AE10G01338.1	8
GO:1901137	carbohydrate derivative biosynthetic process	8/732	351/12882	0.999451	1	0.804341	AE02G00702.1/AE02G01877.1/AE04G02545.1/AE09G03122.1/AE11G01813.1/AE12G00517.1/AE12G00521.1/AE12G00522.1	8
GO:0016570	histone modification	3/732	204/12882	0.999458	1	0.804341	AE02G00156.1/AE10G02123.1/AE10G02126.1	3
GO:0002252	immune effector process	1/732	130/12882	0.999521	1	0.804341	AE10G00362.1	1
GO:0048878	chemical homeostasis	10/732	408/12882	0.999529	1	0.804341	AE01G02014.1/AE05G00856.1/AE07G02070.1/AE07G02071.1/AE07G02086.1/AE07G02089.1/AE08G00588.1/AE08G00592.1/AE09G03454.1/AE11G02039.1	10
GO:0016569	covalent chromatin modification	3/732	207/12882	0.999534	1	0.804341	AE02G00156.1/AE10G02123.1/AE10G02126.1	3
GO:0009415	response to water	9/732	385/12882	0.999588	1	0.804341	AE02G00374.1/AE04G02992.1/AE07G01381.1/AE07G01811.1/AE08G01022.1/AE08G01126.1/AE11G01457.1/AE11G01584.1/AE12G00543.1	9
GO:0016311	dephosphorylation	4/732	243/12882	0.999608	1	0.804341	AE03G00634.1/AE06G01194.1/AE09G03152.1/AE09G03167.1	4
GO:0032270	positive regulation of cellular protein metabolic process	4/732	245/12882	0.999644	1	0.804341	AE03G00229.1/AE03G00435.1/AE06G02611.1/AE06G02640.1	4
GO:0045859	regulation of protein kinase activity	1/732	138/12882	0.999702	1	0.804341	AE03G00435.1	1
GO:0045934	negative regulation of nucleobase-containing compound metabolic process	11/732	448/12882	0.999725	1	0.804341	AE03G02149.1/AE03G02151.1/AE03G02152.1/AE03G02154.1/AE04G00601.1/AE10G00922.1/AE10G00924.1/AE10G00937.1/AE10G02123.1/AE10G02126.1/AE15G00027.1	11
GO:0051247	positive regulation of protein metabolic process	4/732	254/12882	0.999769	1	0.804341	AE03G00229.1/AE03G00435.1/AE06G02611.1/AE06G02640.1	4
GO:0043549	regulation of kinase activity	1/732	143/12882	0.999778	1	0.804341	AE03G00435.1	1
GO:0071554	cell wall organization or biogenesis	7/732	350/12882	0.999822	1	0.804341	AE02G02088.1/AE03G02089.1/AE04G00704.1/AE05G01238.1/AE10G00887.1/AE10G00893.1/AE14G00027.1	7
GO:0048193	Golgi vesicle transport	1/732	150/12882	0.999853	1	0.804341	AE08G01412.1	1
GO:1902679	negative regulation of RNA biosynthetic process	7/732	356/12882	0.999863	1	0.804341	AE03G02149.1/AE03G02151.1/AE03G02152.1/AE03G02154.1/AE10G00922.1/AE10G00924.1/AE10G00937.1	7
GO:1903507	negative regulation of nucleic acid-templated transcription	7/732	356/12882	0.999863	1	0.804341	AE03G02149.1/AE03G02151.1/AE03G02152.1/AE03G02154.1/AE10G00922.1/AE10G00924.1/AE10G00937.1	7
GO:0007017	microtubule-based process	4/732	265/12882	0.999865	1	0.804341	AE10G02123.1/AE10G02126.1/AE11G01657.1/AE11G01658.1	4
GO:0010558	negative regulation of macromolecule biosynthetic process	11/732	468/12882	0.999874	1	0.804341	AE03G02149.1/AE03G02151.1/AE03G02152.1/AE03G02154.1/AE04G00601.1/AE10G00922.1/AE10G00924.1/AE10G00937.1/AE10G02123.1/AE10G02126.1/AE15G00027.1	11
GO:0032259	methylation	6/732	331/12882	0.999887	1	0.804341	AE01G03570.1/AE01G03572.1/AE02G00156.1/AE09G01989.1/AE12G02182.1/AE21G00013.1	6
GO:0061024	membrane organization	2/732	198/12882	0.999888	1	0.804341	AE03G02242.1/AE03G02255.1	2
GO:0031327	negative regulation of cellular biosynthetic process	11/732	484/12882	0.999933	1	0.804341	AE03G02149.1/AE03G02151.1/AE03G02152.1/AE03G02154.1/AE04G00601.1/AE10G00922.1/AE10G00924.1/AE10G00937.1/AE10G02123.1/AE10G02126.1/AE15G00027.1	11
GO:0009890	negative regulation of biosynthetic process	11/732	494/12882	0.999955	1	0.804341	AE03G02149.1/AE03G02151.1/AE03G02152.1/AE03G02154.1/AE04G00601.1/AE10G00922.1/AE10G00924.1/AE10G00937.1/AE10G02123.1/AE10G02126.1/AE15G00027.1	11
GO:0048509	regulation of meristem development	1/732	171/12882	0.999958	1	0.804341	AE04G02737.1	1
GO:0009414	response to water deprivation	7/732	383/12882	0.999959	1	0.804341	AE07G01381.1/AE07G01811.1/AE08G01022.1/AE08G01126.1/AE11G01457.1/AE11G01584.1/AE12G00543.1	7
GO:0006644	phospholipid metabolic process	1/732	178/12882	0.999972	1	0.804341	AE09G03122.1	1
GO:0051253	negative regulation of RNA metabolic process	7/732	397/12882	0.999978	1	0.804341	AE03G02149.1/AE03G02151.1/AE03G02152.1/AE03G02154.1/AE10G00922.1/AE10G00924.1/AE10G00937.1	7
GO:0009967	positive regulation of signal transduction	1/732	182/12882	0.999978	1	0.804341	AE03G00435.1	1
GO:0023056	positive regulation of signaling	1/732	187/12882	0.999984	1	0.804341	AE03G00435.1	1
GO:0000904	cell morphogenesis involved in differentiation	2/732	242/12882	0.99999	1	0.804341	AE12G02039.1/AE20G00004.1	2
GO:0044093	positive regulation of molecular function	3/732	283/12882	0.999991	1	0.804341	AE01G02972.1/AE03G00435.1/AE04G00924.1	3
GO:0071669	plant-type cell wall organization or biogenesis	1/732	208/12882	0.999995	1	0.804341	AE05G01238.1	1
GO:0040008	regulation of growth	2/732	285/12882	0.999999	1	0.804341	AE08G01022.1/AE11G01584.1	2
GO:0043085	positive regulation of catalytic activity	1/732	245/12882	0.999999	1	0.804341	AE03G00435.1	1
GO:0035556	intracellular signal transduction	6/732	458/12882	1	1	0.804341	AE03G00435.1/AE04G02362.1/AE09G01584.1/AE10G00362.1/AE10G02123.1/AE10G02126.1	6
GO:2000113	negative regulation of cellular macromolecule biosynthetic process	4/732	432/12882	1	1	0.804341	AE04G00601.1/AE10G02123.1/AE10G02126.1/AE15G00027.1	4

## Sheet: Supp. Fig. 8 KEGG enrichment
Supplmentary Fig. 8
KEGG enrichment of expand gene families of A. elata
ID	Description	GeneRatio	BgRatio	pvalue	p.adjust	qvalue	geneID	Count
map00902	Monoterpenoid biosynthesis	51/482	119/7991	1.6627e-31	1.38004e-29	1.03262e-29	AE01G00653.1/AE03G01690.1/AE03G01720.1/AE03G01724.1/AE03G01725.1/AE03G01728.1/AE03G01730.1/AE03G01737.1/AE03G01740.1/AE03G01742.1/AE03G01744.1/AE03G01745.1/AE03G01746.1/AE03G02340.1/AE04G00100.1/AE04G00104.1/AE04G00105.1/AE04G00646.1/AE04G00721.1/AE04G00724.1/AE04G01599.1/AE04G01601.1/AE05G02026.1/AE06G01676.1/AE07G01117.1/AE07G01836.1/AE07G01840.1/AE07G01844.1/AE08G02358.1/AE08G02407.1/AE09G0066…	51
map00950	Isoquinoline alkaloid biosynthesis	16/482	39/7991	2.49119e-10	1.03385e-08	7.73581e-09	AE03G02183.1/AE03G02184.1/AE03G02186.1/AE03G02190.1/AE03G02192.1/AE03G02193.1/AE05G00651.1/AE05G02071.1/AE05G02080.1/AE08G01038.1/AE10G00216.1/AE11G01554.1/AE11G01555.1/AE11G01558.1/AE11G01559.1/AE11G01561.1	16
map00909	Sesquiterpenoid and triterpenoid biosynthesis	23/482	91/7991	2.39338e-09	6.62169e-08	4.95472e-08	AE03G01690.1/AE03G01720.1/AE03G01724.1/AE03G01725.1/AE03G01728.1/AE03G01730.1/AE03G01737.1/AE03G01740.1/AE03G01742.1/AE03G01744.1/AE03G01745.1/AE03G01746.1/AE03G02340.1/AE04G00108.1/AE07G01117.1/AE08G02358.1/AE08G02407.1/AE09G01777.1/AE10G00626.1/AE10G00976.1/AE10G01515.1/AE11G00091.1/AE12G01268.1	23
map00965	Betalain biosynthesis	8/482	11/7991	2.326e-08	4.82645e-07	3.61142e-07	AE03G02183.1/AE03G02184.1/AE03G02186.1/AE03G02190.1/AE03G02192.1/AE03G02193.1/AE05G02071.1/AE05G02080.1	8
map00360	Phenylalanine metabolism	16/482	55/7991	7.97349e-08	1.3236e-06	9.90392e-07	AE03G02183.1/AE03G02184.1/AE03G02186.1/AE03G02190.1/AE03G02192.1/AE03G02193.1/AE05G00651.1/AE05G02071.1/AE05G02080.1/AE08G01038.1/AE10G00216.1/AE11G01554.1/AE11G01555.1/AE11G01558.1/AE11G01559.1/AE11G01561.1	16
map00908	Zeatin biosynthesis	21/482	97/7991	2.16244e-07	2.99138e-06	2.23832e-06	AE01G02272.1/AE01G02273.1/AE01G02274.1/AE03G00460.1/AE05G00908.1/AE08G01716.1/AE08G01736.1/AE08G01737.1/AE08G02556.1/AE08G02561.1/AE09G00610.1/AE09G00613.1/AE09G02145.1/AE09G02146.1/AE09G02157.1/AE09G02158.1/AE09G02161.1/AE09G02162.1/AE09G02166.1/AE09G03666.1/AE11G00351.1	21
map00130	Ubiquinone and other terpenoid-quinone biosynthesis	15/482	57/7991	8.58011e-07	1.01736e-05	7.61243e-06	AE01G00154.1/AE01G03570.1/AE01G03572.1/AE02G00341.1/AE02G00343.1/AE03G01736.1/AE03G01749.1/AE03G02250.1/AE03G02265.1/AE04G03009.1/AE09G00120.1/AE09G03838.1/AE10G00511.1/AE10G00515.1/AE26G00017.1	15
map00350	Tyrosine metabolism	16/482	68/7991	1.89547e-06	1.96655e-05	1.47148e-05	AE03G02183.1/AE03G02184.1/AE03G02186.1/AE03G02190.1/AE03G02192.1/AE03G02193.1/AE05G00651.1/AE05G02071.1/AE05G02080.1/AE08G01038.1/AE10G00216.1/AE11G01554.1/AE11G01555.1/AE11G01558.1/AE11G01559.1/AE11G01561.1	16
map00940	Phenylpropanoid biosynthesis	35/482	283/7991	3.52565e-05	0.000325143	0.00024329	AE01G00505.1/AE01G02668.1/AE01G02676.1/AE01G03551.1/AE02G00341.1/AE02G00343.1/AE02G00823.1/AE03G00532.1/AE03G00533.1/AE03G00534.1/AE03G01440.1/AE04G00629.1/AE04G01073.1/AE04G01083.1/AE04G01097.1/AE04G01101.1/AE04G02643.1/AE04G03009.1/AE05G01237.1/AE05G01238.1/AE06G01078.1/AE09G00103.1/AE09G00120.1/AE09G01457.1/AE09G01459.1/AE09G02123.1/AE09G02124.1/AE09G03187.1/AE09G03188.1/AE10G00511.1/AE10G0051…	35
map00901	Indole alkaloid biosynthesis	8/482	28/7991	0.00017544	0.00145615	0.00108957	AE03G02183.1/AE03G02184.1/AE03G02186.1/AE03G02190.1/AE03G02192.1/AE03G02193.1/AE05G02071.1/AE05G02080.1	8
map00650	Butanoate metabolism	9/482	36/7991	0.000213187	0.00160859	0.00120364	AE01G03211.1/AE05G01435.1/AE05G02202.1/AE05G02212.1/AE05G02220.1/AE06G01820.1/AE06G01821.1/AE08G01772.1/AE08G01773.1	9
map00960	Tropane, piperidine and pyridine alkaloid biosynthesis	8/482	30/7991	0.000296862	0.0020533	0.00153639	AE05G00651.1/AE08G01038.1/AE10G00216.1/AE11G01554.1/AE11G01555.1/AE11G01558.1/AE11G01559.1/AE11G01561.1	8
map00904	Diterpenoid biosynthesis	10/482	46/7991	0.000330132	0.00210777	0.00157715	AE02G00641.1/AE04G02767.1/AE04G02768.1/AE05G01760.1/AE05G01761.1/AE06G00320.1/AE06G02341.1/AE06G02343.1/AE08G00611.1/AE27G00021.1	10
map03010	Ribosome	40/482	391/7991	0.000640631	0.00379803	0.0028419	AE01G00430.1/AE01G01048.1/AE01G01367.1/AE01G01852.1/AE01G02014.1/AE02G00541.1/AE02G00542.1/AE02G00543.1/AE02G00544.1/AE02G00775.1/AE02G01662.1/AE02G02962.1/AE03G00785.1/AE03G01289.1/AE04G01814.1/AE04G01815.1/AE04G02588.1/AE05G01140.1/AE05G02243.1/AE05G02245.1/AE06G00736.1/AE07G00470.1/AE07G02166.1/AE07G02168.1/AE09G00119.1/AE09G00388.1/AE09G00577.1/AE09G02524.1/AE09G02655.1/AE09G02660.1/AE09G0266…	40
map00380	Tryptophan metabolism	17/482	123/7991	0.00107784	0.00596404	0.00446263	AE03G02183.1/AE03G02184.1/AE03G02186.1/AE03G02190.1/AE03G02192.1/AE03G02193.1/AE05G01209.1/AE05G02071.1/AE05G02080.1/AE06G00682.1/AE06G00683.1/AE07G01398.1/AE11G01813.1/AE12G00511.1/AE12G00517.1/AE12G00521.1/AE12G00522.1	17
map00053	Ascorbate and aldarate metabolism	13/482	86/7991	0.0017987	0.00933076	0.0069818	AE01G01387.1/AE01G01410.1/AE02G01934.1/AE02G01935.1/AE02G01936.1/AE02G01937.1/AE02G01938.1/AE02G01939.1/AE04G00943.1/AE04G01549.1/AE06G02375.1/AE09G02656.1/AE09G02661.1	13
map00410	beta-Alanine metabolism	11/482	77/7991	0.00613675	0.0299618	0.0224191	AE05G00651.1/AE07G00515.1/AE07G00517.1/AE08G01038.1/AE10G00216.1/AE11G01554.1/AE11G01555.1/AE11G01558.1/AE11G01559.1/AE11G01561.1/AE12G01547.1	11
map00900	Terpenoid backbone biosynthesis	12/482	93/7991	0.00970454	0.0447487	0.0334835	AE06G01958.1/AE06G02147.1/AE07G01117.1/AE08G02358.1/AE09G01777.1/AE09G02034.1/AE10G00626.1/AE10G00976.1/AE10G01515.1/AE12G01268.1/AE12G01631.1/AE12G01633.1	12
map00660	C5-Branched dibasic acid metabolism	4/482	15/7991	0.0104693	0.0457345	0.0342211	AE06G01820.1/AE06G01821.1/AE08G01772.1/AE08G01773.1	4
map03040	Spliceosome	29/482	316/7991	0.0151737	0.0629707	0.0471182	AE01G01116.1/AE01G03321.1/AE02G00621.1/AE02G01891.1/AE02G01946.1/AE02G02052.1/AE02G02054.1/AE03G00197.1/AE03G00418.1/AE04G01144.1/AE04G02097.1/AE04G02696.1/AE04G02775.1/AE05G01954.1/AE06G00538.1/AE06G02262.1/AE06G02385.1/AE07G00331.1/AE07G01283.1/AE08G00068.1/AE09G01921.1/AE09G01951.1/AE09G01989.1/AE09G02950.1/AE12G00673.1/AE12G01773.1/AE12G02182.1/AE21G00013.1/AE27G00013.1	29
map00260	Glycine, serine and threonine metabolism	14/482	124/7991	0.0169223	0.0668834	0.0500459	AE05G00651.1/AE07G01398.1/AE08G01038.1/AE10G00216.1/AE11G01554.1/AE11G01555.1/AE11G01558.1/AE11G01559.1/AE11G01561.1/AE11G01813.1/AE12G00511.1/AE12G00517.1/AE12G00521.1/AE12G00522.1	14
map00640	Propanoate metabolism	9/482	72/7991	0.0282663	0.106641	0.0797949	AE07G00515.1/AE07G00517.1/AE07G01398.1/AE11G01813.1/AE12G00511.1/AE12G00517.1/AE12G00521.1/AE12G00522.1/AE12G01547.1	9
map00051	Fructose and mannose metabolism	11/482	97/7991	0.0311905	0.112557	0.0842215	AE01G02994.1/AE02G00828.1/AE02G02088.1/AE02G02754.1/AE02G02755.1/AE04G00704.1/AE04G02649.1/AE07G02209.1/AE07G02211.1/AE11G02177.1/AE14G00027.1	11
map01240	Biosynthesis of cofactors	34/482	413/7991	0.0385283	0.133244	0.0997004	AE01G00118.1/AE01G00121.1/AE01G00154.1/AE01G02304.1/AE01G02306.1/AE01G02309.1/AE01G03211.1/AE01G03570.1/AE01G03572.1/AE02G00604.1/AE02G00612.1/AE02G00616.1/AE03G01655.1/AE03G01736.1/AE03G01749.1/AE03G02250.1/AE03G02265.1/AE04G00676.1/AE04G00678.1/AE04G02784.1/AE05G00479.1/AE05G00481.1/AE05G01435.1/AE07G01398.1/AE09G03429.1/AE09G03430.1/AE09G03838.1/AE10G00599.1/AE11G01813.1/AE12G00511.1/AE12G0051…	34
map00280	Valine, leucine and isoleucine degradation	9/482	81/7991	0.054112	0.179652	0.134426	AE07G00515.1/AE07G00517.1/AE07G01398.1/AE11G01813.1/AE12G00511.1/AE12G00517.1/AE12G00521.1/AE12G00522.1/AE12G01547.1	9
map03060	Protein export	9/482	84/7991	0.065331	0.208557	0.156054	AE01G03474.1/AE01G03487.1/AE03G02502.1/AE04G00102.1/AE04G00106.1/AE04G00357.1/AE04G02984.1/AE08G00056.1/AE11G02643.1	9
map03020	RNA polymerase	8/482	74/7991	0.0762925	0.234529	0.175488	AE03G00311.1/AE06G02520.1/AE06G02523.1/AE07G00036.1/AE07G00703.1/AE09G00878.1/AE09G00879.1/AE12G02044.1	8
map03420	Nucleotide excision repair	10/482	101/7991	0.0825704	0.244762	0.183145	AE01G03440.1/AE01G03579.1/AE01G03585.1/AE03G02142.1/AE05G00090.1/AE05G00367.1/AE05G00384.1/AE09G03174.1/AE10G00918.1/AE10G00932.1	10
map00290	Valine, leucine and isoleucine biosynthesis	4/482	31/7991	0.113766	0.317769	0.237773	AE06G01820.1/AE06G01821.1/AE08G01772.1/AE08G01773.1	4
map00790	Folate biosynthesis	5/482	43/7991	0.114856	0.317769	0.237773	AE01G02304.1/AE01G02306.1/AE01G02309.1/AE04G00676.1/AE04G00678.1	5
map00710	Carbon fixation in photosynthetic organisms	10/482	112/7991	0.137442	0.36799	0.275351	AE01G02994.1/AE02G00828.1/AE03G00634.1/AE03G01080.1/AE03G01087.1/AE04G02649.1/AE06G01194.1/AE07G02209.1/AE07G02211.1/AE11G02177.1	10
map00730	Thiamine metabolism	4/482	36/7991	0.169502	0.439505	0.328862	AE01G00118.1/AE01G00121.1/AE03G01655.1/AE10G00599.1	4
map03440	Homologous recombination	9/482	104/7991	0.174743	0.439505	0.328862	AE01G03579.1/AE01G03585.1/AE05G00090.1/AE08G02397.1/AE09G03174.1/AE10G02123.1/AE10G02126.1/AE12G01806.1/AE12G01810.1	9
map03430	Mismatch repair	7/482	78/7991	0.189517	0.4525	0.338586	AE01G03579.1/AE01G03585.1/AE02G03155.1/AE05G00090.1/AE06G02244.1/AE06G02246.1/AE09G03174.1	7
map00630	Glyoxylate and dicarboxylate metabolism	11/482	135/7991	0.190813	0.4525	0.338586	AE01G03211.1/AE05G01435.1/AE05G02202.1/AE05G02212.1/AE05G02220.1/AE07G01398.1/AE11G01813.1/AE12G00511.1/AE12G00517.1/AE12G00521.1/AE12G00522.1	11
map03008	Ribosome biogenesis in eukaryotes	10/482	123/7991	0.20731	0.477965	0.35764	AE01G01116.1/AE01G03211.1/AE02G01891.1/AE02G02809.1/AE03G00197.1/AE05G01435.1/AE09G02950.1/AE11G01117.1/AE12G01579.1/AE12G01582.1	10
map04120	Ubiquitin mediated proteolysis	16/482	214/7991	0.219941	0.493381	0.369175	AE01G01183.1/AE01G03440.1/AE03G00779.1/AE03G01535.1/AE03G02142.1/AE03G02156.1/AE06G01332.1/AE09G00132.1/AE09G00133.1/AE10G00918.1/AE10G00925.1/AE10G00927.1/AE10G00932.1/AE10G00939.1/AE26G00030.1/AE26G00031.1	16
map00020	Citrate cycle (TCA cycle)	8/482	97/7991	0.229835	0.495288	0.370603	AE02G01532.1/AE04G01926.1/AE07G01398.1/AE11G01813.1/AE12G00511.1/AE12G00517.1/AE12G00521.1/AE12G00522.1	8
map00073	Cutin, suberine and wax biosynthesis	4/482	41/7991	0.232726	0.495288	0.370603	AE04G00495.1/AE04G00497.1/AE04G00545.1/AE06G00732.1	4
map00100	Steroid biosynthesis	5/482	58/7991	0.270802	0.554179	0.414668	AE04G01894.1/AE05G00344.1/AE07G01999.1/AE12G02364.1/AE12G02368.1	5
map04122	Sulfur relay system	2/482	17/7991	0.273751	0.554179	0.414668	AE04G00676.1/AE04G00678.1	2
map00240	Pyrimidine metabolism	7/482	95/7991	0.348708	0.689114	0.515634	AE02G00604.1/AE02G00612.1/AE02G00616.1/AE04G01013.1/AE04G02784.1/AE11G01102.1/AE27G00002.1	7
map04146	Peroxisome	9/482	128/7991	0.36686	0.708124	0.529858	AE04G00495.1/AE04G00497.1/AE04G00545.1/AE05G01334.1/AE06G00732.1/AE06G00782.1/AE08G01393.1/AE11G01171.1/AE14G00014.1	9
map03030	DNA replication	6/482	83/7991	0.385086	0.726411	0.543542	AE01G03579.1/AE01G03585.1/AE05G00090.1/AE09G03174.1/AE12G01566.1/AE12G01568.1	6
map00310	Lysine degradation	6/482	84/7991	0.39606	0.73051	0.546609	AE07G01398.1/AE11G01813.1/AE12G00511.1/AE12G00517.1/AE12G00521.1/AE12G00522.1	6
map00030	Pentose phosphate pathway	6/482	85/7991	0.407026	0.734417	0.549532	AE01G02994.1/AE02G00828.1/AE04G02649.1/AE07G02209.1/AE07G02211.1/AE11G02177.1	6
map01200	Carbon metabolism	26/482	417/7991	0.459754	0.811905	0.607513	AE01G02994.1/AE01G03211.1/AE02G00828.1/AE02G01532.1/AE03G00634.1/AE03G01080.1/AE03G01087.1/AE04G01926.1/AE04G02649.1/AE05G01435.1/AE05G02202.1/AE05G02212.1/AE05G02220.1/AE06G01194.1/AE07G00515.1/AE07G00517.1/AE07G01398.1/AE07G02209.1/AE07G02211.1/AE11G01813.1/AE11G02177.1/AE12G00511.1/AE12G00517.1/AE12G00521.1/AE12G00522.1/AE12G01547.1	26
map00514	Other types of O-glycan biosynthesis	2/482	26/7991	0.470809	0.814107	0.609161	AE05G01636.1/AE06G02045.1	2
map00250	Alanine, aspartate and glutamate metabolism	5/482	76/7991	0.487687	0.826082	0.618121	AE02G00604.1/AE02G00612.1/AE02G00616.1/AE04G02784.1/AE27G00002.1	5
map00190	Oxidative phosphorylation	13/482	211/7991	0.510167	0.846877	0.633681	AE01G00963.1/AE01G03535.1/AE02G00021.1/AE02G01532.1/AE04G01926.1/AE08G00885.1/AE09G00121.1/AE09G00942.1/AE09G00987.1/AE09G03115.1/AE10G02170.1/AE11G01718.1/AE26G00019.1	13
map00770	Pantothenate and CoA biosynthesis	4/482	64/7991	0.544868	0.886745	0.663513	AE06G01820.1/AE06G01821.1/AE08G01772.1/AE08G01773.1	4
map00010	Glycolysis / Gluconeogenesis	12/482	204/7991	0.579172	0.913589	0.683599	AE01G02994.1/AE02G00828.1/AE04G02649.1/AE07G01398.1/AE07G02209.1/AE07G02211.1/AE11G01813.1/AE11G02177.1/AE12G00511.1/AE12G00517.1/AE12G00521.1/AE12G00522.1	12
map00760	Nicotinate and nicotinamide metabolism	2/482	32/7991	0.583376	0.913589	0.683599	AE04G01013.1/AE11G01102.1	2
map00910	Nitrogen metabolism	3/482	51/7991	0.601717	0.92128	0.689354	AE05G01209.1/AE06G00682.1/AE06G00683.1	3
map03022	Basal transcription factors	4/482	70/7991	0.616685	0.92128	0.689354	AE01G02972.1/AE04G00598.1/AE04G00924.1/AE15G00028.1	4
map04141	Protein processing in endoplasmic reticulum	19/482	332/7991	0.6297	0.92128	0.689354	AE01G01183.1/AE01G02472.1/AE02G01208.1/AE03G00229.1/AE03G00779.1/AE04G02290.1/AE05G01930.1/AE06G00505.1/AE06G01332.1/AE06G02611.1/AE06G02640.1/AE07G01397.1/AE09G01677.1/AE10G00002.1/AE10G00006.1/AE10G00008.1/AE12G00317.1/AE12G00526.1/AE12G01124.1	19
map03013	RNA transport	16/482	281/7991	0.632686	0.92128	0.689354	AE01G03237.1/AE02G03140.1/AE03G02179.1/AE04G00441.1/AE04G02213.1/AE05G00464.1/AE05G02126.1/AE07G01140.1/AE09G01082.1/AE09G01085.1/AE10G00964.1/AE10G00966.1/AE11G00488.1/AE12G00867.1/AE12G00872.1/AE12G00873.1	16
map04016	MAPK signaling pathway - plant	13/482	234/7991	0.662147	0.947556	0.709015	AE01G00600.1/AE03G00435.1/AE03G02089.1/AE06G02356.1/AE06G02364.1/AE08G01094.1/AE09G00944.1/AE09G00959.1/AE09G01606.1/AE09G01984.1/AE10G00887.1/AE10G00893.1/AE11G01496.1	13
map00600	Sphingolipid metabolism	2/482	38/7991	0.677301	0.952814	0.712949	AE08G01014.1/AE11G01595.1	2
map00330	Arginine and proline metabolism	4/482	78/7991	0.700699	0.95341	0.713395	AE07G02216.1/AE12G02176.1/AE12G02177.1/AE21G00008.1	4
map03410	Base excision repair	4/482	78/7991	0.700699	0.95341	0.713395	AE01G03579.1/AE01G03585.1/AE09G02361.1/AE09G02365.1	4
map00510	N-Glycan biosynthesis	3/482	65/7991	0.76028	0.999983	0.748243	AE02G00702.1/AE02G01877.1/AE04G02545.1	3
map00052	Galactose metabolism	4/482	85/7991	0.762639	0.999983	0.748243	AE05G00539.1/AE05G00543.1/AE05G00566.1/AE10G00278.1	4
map00970	Aminoacyl-tRNA biosynthesis	5/482	106/7991	0.774677	0.999983	0.748243	AE03G01068.1/AE03G01069.1/AE03G01070.1/AE06G01622.1/AE06G01625.1	5
map00620	Pyruvate metabolism	8/482	169/7991	0.807988	0.999983	0.748243	AE03G01080.1/AE03G01087.1/AE07G01398.1/AE11G01813.1/AE12G00511.1/AE12G00517.1/AE12G00521.1/AE12G00522.1	8
map00071	Fatty acid degradation	3/482	72/7991	0.818091	0.999983	0.748243	AE08G01393.1/AE11G01171.1/AE14G00014.1	3
map00061	Fatty acid biosynthesis	3/482	73/7991	0.825302	0.999983	0.748243	AE08G01393.1/AE11G01171.1/AE14G00014.1	3
map01210	2-Oxocarboxylic acid metabolism	4/482	94/7991	0.827068	0.999983	0.748243	AE06G01820.1/AE06G01821.1/AE08G01772.1/AE08G01773.1	4
map00563	Glycosylphosphatidylinositol (GPI)-anchor biosynthesis	1/482	35/7991	0.887215	0.999983	0.748243	AE09G03122.1	1
map00460	Cyanoamino acid metabolism	3/482	89/7991	0.911238	0.999983	0.748243	AE05G01209.1/AE06G00682.1/AE06G00683.1	3
map04144	Endocytosis	11/482	261/7991	0.923385	0.999983	0.748243	AE02G03208.1/AE02G03214.1/AE03G00376.1/AE06G02432.1/AE06G02437.1/AE08G00830.1/AE08G01412.1/AE11G01151.1/AE11G01787.1/AE11G01800.1/AE11G01806.1	11
map00040	Pentose and glucuronate interconversions	4/482	129/7991	0.956811	0.999983	0.748243	AE01G03160.1/AE03G01644.1/AE09G02198.1/AE10G00596.1	4
map00230	Purine metabolism	5/482	159/7991	0.96726	0.999983	0.748243	AE01G03211.1/AE05G01435.1/AE07G01660.1/AE07G01662.1/AE12G00275.1	5
map04070	Phosphatidylinositol signaling system	3/482	111/7991	0.967498	0.999983	0.748243	AE08G01094.1/AE09G01606.1/AE11G01496.1	3
map00561	Glycerolipid metabolism	2/482	113/7991	0.99297	0.999983	0.748243	AE07G02340.1/AE12G02081.1	2
map00270	Cysteine and methionine metabolism	3/482	151/7991	0.995496	0.999983	0.748243	AE08G01083.1/AE11G01510.1/AE18G00031.1	3
map01212	Fatty acid metabolism	3/482	154/7991	0.996139	0.999983	0.748243	AE08G01393.1/AE11G01171.1/AE14G00014.1	3
map01230	Biosynthesis of amino acids	10/482	334/7991	0.996784	0.999983	0.748243	AE01G02994.1/AE02G00828.1/AE04G02649.1/AE06G01820.1/AE06G01821.1/AE07G02209.1/AE07G02211.1/AE08G01772.1/AE08G01773.1/AE11G02177.1	10
map00564	Glycerophospholipid metabolism	2/482	134/7991	0.997826	0.999983	0.748243	AE07G02340.1/AE12G02081.1	2
map03018	RNA degradation	3/482	166/7991	0.997929	0.999983	0.748243	AE02G02052.1/AE02G02054.1/AE04G01144.1	3
map04075	Plant hormone signal transduction	13/482	433/7991	0.998972	0.999983	0.748243	AE01G00822.1/AE01G01299.1/AE01G03188.1/AE01G03190.1/AE01G03244.1/AE01G03340.1/AE01G03352.1/AE01G03354.1/AE07G00414.1/AE09G00559.1/AE09G02780.1/AE09G03274.1/AE10G00362.1	13
map04626	Plant-pathogen interaction	6/482	323/7991	0.999941	0.999983	0.748243	AE03G02089.1/AE08G01094.1/AE09G01606.1/AE10G00887.1/AE10G00893.1/AE11G01496.1	6
map00500	Starch and sucrose metabolism	2/482	217/7991	0.999983	0.999983	0.748243	AE08G01444.1/AE11G01107.1	2
