# Supplementary material for: Deletion and tandem duplications of biosynthetic genes drive the diversity of triterpenoids in Aralia elata
Source: Nat Commun. 2022 Apr 25;13:2224. doi: 10.1038/s41467-022-29908-y (PMC9038795; doi:10.1038/s41467-022-29908-y)
Supplement: Supplementary file 9 — Source Data [file 41467_2022_29908_MOESM9_ESM.zip › Source Data/Supplementary Fig. 20.xlsx]

## Sheet: Supplementary Fig. 20
Supplementary Fig. 20
The raw FPKM value of A. elata, P. ginseng and P.notoginseng OSC gene family in roots, stems and leaves .
Species	Geneid	root	stem	leaf
P. ginseng	Pg_S0361.30	0.701333	2.071	2.744
P. ginseng	Pg_S3379.13	15.5543	14.152	7.36167
P. ginseng	Pg_S2891.13	1.118	0.66	0.410667
P. ginseng	Pg_S0266.35	1.46	0.717	0.345333
P. ginseng	Pg_S0266.37	2.096	6.04	1.10233
P. ginseng	Pg_S4815.4	0.131667	0.578	0.0873333
P. ginseng	Pg_S2069.1	0	0	0.334
P. ginseng	Pg_S3517.9	2.26	10.159	43.0783
P. ginseng	Pg_S0034.2	0.0356667	0	0
P. ginseng	Pg_S0034.9	0	0	0
P. ginseng	Pg_S0701.10	0.355667	1.559	1.446
P. ginseng	Pg_S0175.31	5.06867	8.622	2.20933
P. ginseng	Pg_S2939.4	1.264	0.231	0.468
P. ginseng	Pg_S0910.3	1.369	2.974	0.758667
P. ginseng	Pg_S4166.7	0	0	0.008
P. ginseng	Pg_S3586.1	0.692333	0.813	2.262
P. ginseng	Pg_S0810.56	25.6737	21.058	15.485
P. ginseng	Pg_S3318.3	5.43267	34.922	132.383
P. ginseng	Pg_S2801.2	0	1.041	0.399
P. ginseng	Pg_S0762.35	3.09067	3.404	0.0956667
P. ginseng	Pg_S0762.36	7.15133	22.767	3.443
P. ginseng	Pg_S0577.13	0	0	0
P. ginseng	Pg_S0575.5	0	0.107	0
P. ginseng	Pg_S1314.14	6.88633	4.38	4.53067
P. ginseng	Pg_S1292.14	5.95267	8.619	2.00267
P. ginseng	Pg_S2611.10	7.08467	2.856	4.54633
P. ginseng	Pg_S2798.13	2.464	6.737	10.451
P. ginseng	Pg_S2492.7	1.098	0.346	0.573667
P. ginseng	Pg_S0888.6	0.288333	15.809	0.868
P. notoginseng	Pno10G001491	0.032	0	0
P. notoginseng	Pno10G003915	0.514	0.155	0.794
P. notoginseng	Pno13G000975	0	0	0
P. notoginseng	Pno02G009037	0.33	0.249	0.14
P. notoginseng	Pno02G004469	1.53	0	0
P. notoginseng	Pno03G015544	5.267	3.492	2.321
P. notoginseng	Pno03G004482	0	0	0
P. notoginseng	Pno03G004888	4.852	1.351	7.545
P. notoginseng	Pno03G004893	15.081	4.969	29.508
P. notoginseng	Pno361G000002	1.015	0.137	0.469
P. notoginseng	Pno04G005540	0.031	0.023	0.042
P. notoginseng	Pno05G006666	0.373	1.341	1.426
P. notoginseng	Pno05G006691	3.7	6.819	3.234
P. notoginseng	Pno05G001463	0	0.053	0.048
P. notoginseng	Pno08G001546	1.208	1.312	2.49
A. elata	AE01G03627	3.241	8.18867	8.41667
A. elata	AE02G01446	7.438	3.781	3.80367
A. elata	AE02G03006	0.112333	0.029	0.141
A. elata	AE03G00765	10.0773	5.80733	5.192
A. elata	AE03G01824	0	0.013	0
A. elata	AE04G00581 (AeBAS2)	4.04133	0.803333	0.02
A. elata	AE05G00216 (AeBAS1)	3.96933	11.576	95.539
A. elata	AE05G00354	0.004	1.44633	4.134
A. elata	AE09G00043	0.501	0	0.011
A. elata	AE09G00046	2.45967	2.73967	1.361
A. elata	AE10G00915 (AeAS3)	0.0206667	0.005	0.037
A. elata	AE11G00256	2.15067	0.657667	0.406333
A. elata	AE11G01948	0.326	0.630333	0.159667
A. elata	AE11G01961	1.27867	0.925333	0.849
A. elata	AE11G01967	0.663333	0.196667	0.0903333
A. elata	AE12G01552	0.0166667	0.005	0.215
