# Supplementary material for: Deletion and tandem duplications of biosynthetic genes drive the diversity of triterpenoids in Aralia elata
Source: Nat Commun. 2022 Apr 25;13:2224. doi: 10.1038/s41467-022-29908-y (PMC9038795; doi:10.1038/s41467-022-29908-y)
Supplement: Supplementary file 9 — Source Data [file 41467_2022_29908_MOESM9_ESM.zip › Source Data/Figure 4b.xlsx]

## Sheet: Figure 4b
Figure 4b & Supplementary Fig. 26
The average FPKM of three replicates of A. elata CYP450 gene family in roots, stems and leaves from Figure 4b.
Geneid	root	stem	leaf
AE09G02158 (AeCYP72A937)	1.16133	3.053	27.7077
AE07G00729	0.00633333	0.858333	26.071
AE09G00384	3.57867	3.78267	12.0397
AE09G02722	2.09933	2.40467	11.2857
AE12G01846	3.455	4.621	26.513
AE01G01664	0.021	5.84967	17.3107
AE05G00474	1.756	3.14633	47.3257
AE08G00110	0	0.837	23.4047
AE03G01225	0.208	24.023	68.5133
AE12G00730	0.0126667	30.9577	97.8143
AE09G00752	0.235	1.437	14.4493
AE02G01968	0.0523333	3.09033	25.827
AE04G00267	0.0693333	1.95133	11.588
AE06G02228	0.0893333	3.423	6.88433
AE02G00717 (AeCYP716A356)	1.153	2.50233	64.325
AE10G01443 (AeCYP716A355)	0.0343333	2.78833	91.8823
AE01G03625 (AeCYP716A354)	24.2543	67.044	180.166
AE07G00729 (AeCYP716A357)	0.00633333	0.858333	26.071
AE09G01861	8.05367	23.264	90.756
