# Supplementary material for: Deletion and tandem duplications of biosynthetic genes drive the diversity of triterpenoids in Aralia elata
Source: Nat Commun. 2022 Apr 25;13:2224. doi: 10.1038/s41467-022-29908-y (PMC9038795; doi:10.1038/s41467-022-29908-y)
Supplement: Supplementary file 9 — Source Data [file 41467_2022_29908_MOESM9_ESM.zip › Source Data/Supplementary FIg. 18.xlsx]

## Sheet: Supplementary Fig. 18
Supplementary Fig. 18
Peak area of each compound obtained by EIC in three organs of A. elata.
	leaf	root	stem
echinocystic acid	4365	1	129738
hederagenin	1	1	30724
araloside C	23730	2253938	708555
araloside A	6376	2240108	193824
ginsenoside Ro	11027	651066	127778
chikusetsusaponin IVa	4155	1314418	36893
zingibroside R1	4082	91282	167069
calenduloside E	15365	173791	92389
