# Supplementary material for: Deletion and tandem duplications of biosynthetic genes drive the diversity of triterpenoids in Aralia elata
Source: Nat Commun. 2022 Apr 25;13:2224. doi: 10.1038/s41467-022-29908-y (PMC9038795; doi:10.1038/s41467-022-29908-y)
Supplement: Supplementary file 9 — Source Data [file 41467_2022_29908_MOESM9_ESM.zip › Source Data/Supplementary Fig. 23.xlsx]

## Sheet: Supplementary Fig. 23
Supplementary Fig. 23
The Ka/Ks results of OSC gene pairs in A. elata, P. notoginseng and P. ginseng.
Seq_1	Seq_2	Ka	Ks	Ka_Ks	EffectiveLen	AverageS-sites	AverageN-sites	cN	cS	pN	pS
Pg_S3318.3	Pg_S3517.9	0.013713688263811728	0.029684804637348752	0.4619767059729096	1521.0	343.58333333333303	1177.416666666667	16.0	10.0	0.013589072121169223	0.029105020616056295
Pg_S3318.3	Pg_S3586.1	0.02001972429168141	0.04014336031177841	0.49870574202547385	1167.0	255.83333333333388	911.1666666666661	18.0	10.0	0.01975489299432963	0.03908794788273607
Pg_S3318.3	Pno03G004893.t1	0.004480132791788348	0.025626671711437506	0.17482304538941779	2307.0	515.9999999999983	1791.0000000000018	8.0	13.0	0.0044667783361250655	0.025193798449612486
Pg_S3318.3	Pno03G004888.t1	0.004480132791788348	0.027634705039474777	0.1621197977466633	2307.0	515.9999999999983	1791.0000000000018	8.0	14.0	0.0044667783361250655	0.027131782945736524
Pg_S3517.9	Pg_S3586.1	0.03467573141245099	0.06229259474891982	0.5566589664825654	909.0	200.75000000000028	708.2499999999998	24.0	12.0	0.033886339569361115	0.05977584059775832
Pg_S3517.9	Pno03G004893.t1	0.015432422737423051	0.045115077240172774	0.34206796666373057	1521.0	342.58333333333303	1178.416666666667	18.0	15.0	0.01527473304575348	0.04378496716127467
Pg_S3517.9	Pno03G004888.t1	0.015432422737423051	0.04822147567533645	0.32003215416562164	1521.0	342.58333333333303	1178.416666666667	18.0	16.0	0.01527473304575348	0.046703964972026314
Pg_S3586.1	Pno03G004893.t1	0.02113991238182567	0.048501744594591806	0.43585880381265457	1167.0	255.50000000000057	911.4999999999994	19.0	12.0	0.020844761382336822	0.04696673189823864
Pg_S3586.1	Pno03G004888.t1	0.02113991238182567	0.05268877570645994	0.4012223115526633	1167.0	255.50000000000057	911.4999999999994	19.0	13.0	0.020844761382336822	0.05088062622309186
Pg_S3318.3	AE05G00216.1	0.30535619551535753	1.7105081423459625	0.17851782634402513	2274.0	507.9166666666648	1766.0833333333353	442.99999999999994	342.0	0.2508375406973998	0.6733388022969672
Pg_S3517.9	AE05G00216.1	0.3128378479929238	1.2543564805840544	0.24940106966024525	1491.0	332.8333333333332	1158.166666666667	296.25000000000006	202.75	0.2557922003165923	0.6091637456184279
Pg_S3586.1	AE05G00216.1	0.29302380866839495	1.9107987538679712	0.1533514756984407	1155.0	255.9166666666671	899.0833333333328	218.08333333333331	176.91666666666666	0.24256186856983977	0.691305763594919
Pno03G004893.t1	AE05G00216.1	0.3065976814415149	1.7030734451610632	0.18002610651504775	2274.0	507.7499999999982	1766.2500000000018	444.49999999999994	341.5	0.2516631280962488	0.6725750861644534
Pno03G004888.t1	AE05G00216.1	0.3065976814415149	1.7223981857342359	0.1780062728705304	2274.0	507.7499999999982	1766.2500000000018	444.49999999999994	342.5	0.2516631280962488	0.6745445593303815
Pno03G004888.t1	Pno03G004893.t1	-0.0	0.0019411204624028607	-0.0	2307.0	515.8333333333317	1791.1666666666683	0.0	1.0	0.0	0.0019386106623586492
Pg_S3318.3	Glyma.07G001300.1	0.32850361874072953	1.7353809129971498	0.18929770189380266	2280.0	508.7499999999982	1771.2500000000018	471.1666666666666	343.8333333333333	0.26600799811808956	0.6758394758394782
Pg_S3517.9	Glyma.07G001300.1	0.3196041714234126	1.663792041396198	0.19209382150620913	1497.0	334.2499999999999	1162.75	302.58333333333337	223.41666666666663	0.26023077474378276	0.6684118673647471
Pg_S3586.1	Glyma.07G001300.1	0.3001443332280216	1.572855839084418	0.1908276179988243	1155.0	256.50000000000045	898.4999999999995	222.25	168.75	0.2473567056204787	0.6578947368421041
Pno03G004893.t1	Glyma.07G001300.1	0.3299971989105428	1.805417773989783	0.18278162742426302	2280.0	508.5833333333315	1771.4166666666683	472.9166666666666	347.08333333333337	0.2669708801806461	0.6824512534818967
Pno03G004888.t1	Glyma.07G001300.1	0.3299971989105428	1.783898066983811	0.18498657799909907	2280.0	508.5833333333315	1771.4166666666683	472.9166666666666	346.08333333333337	0.2669708801806461	0.6804850073734254
Glyma.07G001300.1	AE05G00216.1	0.11469321818906233	1.3529465029097183	0.08477291448139082	2283.0	509.83333333333155	1773.1666666666683	188.58333333333334	319.4166666666667	0.10635398063727784	0.6265119320039251
Ae DDS residue	Pg_S3318.3	0.15744055205007695	0.22867007200669986	0.6885052804175619	717.0	166.58333333333343	550.4166666666665	78.16666666666667	32.83333333333334	0.14201362604087817	0.19709854927463727
Ae DDS residue	Pg_S3517.9	0.17441862016948917	0.2774382751376235	0.6286754056662466	468.0	107.08333333333324	360.91666666666674	56.16666666666667	24.833333333333336	0.1556222581389979	0.23190661478599245
Ae DDS residue	Pg_S3586.1	0.6477803928009531	1.4793805961809396	0.4378727113720536	501.0	116.41666666666654	384.5833333333334	166.83333333333334	75.16666666666667	0.4338028169014084	0.6456692913385834
Ae DDS residue	Pno03G004893.t1	0.1585085303655286	0.2496050907491767	0.6350372498003686	717.0	166.41666666666677	550.5833333333333	78.66666666666666	35.33333333333334	0.1428787649462691	0.21231847771657478
Ae DDS residue	Pno03G004888.t1	0.1585085303655286	0.2496050907491767	0.6350372498003686	717.0	166.41666666666677	550.5833333333333	78.66666666666666	35.33333333333334	0.1428787649462691	0.21231847771657478
Ae DDS residue	AE05G00216.1	0.40888813734350016	2.079828838357686	0.19659701308227565	696.0	161.41666666666677	534.5833333333333	168.5	113.50000000000001	0.31519875292283717	0.7031491997934948
Ae DDS residue	Glyma.07G001300.1	0.4920986806555424	1.8713881744096756	0.26295916976753025	714.0	163.0000000000001	550.9999999999999	198.83333333333334	112.16666666666669	0.36085904416212955	0.6881390593047031
