# Supplementary material for: Deletion and tandem duplications of biosynthetic genes drive the diversity of triterpenoids in Aralia elata
Source: Nat Commun. 2022 Apr 25;13:2224. doi: 10.1038/s41467-022-29908-y (PMC9038795; doi:10.1038/s41467-022-29908-y)
Supplement: Supplementary file 9 — Source Data [file 41467_2022_29908_MOESM9_ESM.zip › Source Data/Figure 5.xlsx]

## Sheet: Figure 5
Figure 5
The average FPKM value of three replicates of A.elata involved in tandem repeat genes
Figure 5a
GeneID	root	stem	leaf	seed
AE09G00610 (AeCYP72A935)	5.35767	26.4307	14.293	0.00666667
AE09G00613 (AeCYP72A936)	10.7357	34.9907	11.9307	5.06467
Figure 5b
GeneID	root	stem	leaf	seed
AE06G00234 (AeCLSM3)	0.703	0.933	15.343	1.44033
AE06G00237 (AeCLSM1)	8.251	20.493	145.338	8.82167
AE06G00238 (AeCLSM2)	9.99433	1.22633	3.58733	7.76367
Figure 5c
GeneID	root	stem	leaf	seed
AE09G01543 (AeUGT73CB2)	0.452667	0.038	0.315	0
AE09G01544 (AeUGT73CB3)	0.046	2.41167	10.831	0
AE09G01562 (AeUGT73CB4)(1562)	0.0813333	0.123333	0.0246667	0
AE09G01563 (AeUGT73CB4)(1563)	0.807	3.22933	0.017	0
AE09G03873 (AeUGT73CB5)	1.39567	3.50533	0.00766667	0.007
Figure 5d
GeneID	root	stem	leaf	seed
AE09G02726 (AeUGT73AD2)	1.379	0.158333	0.305667	0.019
AE09G02727 (AeUGT73AH4)	2.62567	1.75817	0.169	8.06667
AE09G03871 (AeUGT73E25)	3.397	1.994	1.58667	1.909
AE09G03872 (AeUGT73E26)	0.0476667	0.352833	7.05633	0.0656667
AE09G02728 (AeUGT73E24)	3.928	15.3708	2.45833	0.350333
AE09G02729 (AeUGT73R5)	10.2463	30.5373	57.2493	4.19567
