# Supplementary material for: Deletion and tandem duplications of biosynthetic genes drive the diversity of triterpenoids in Aralia elata
Source: Nat Commun. 2022 Apr 25;13:2224. doi: 10.1038/s41467-022-29908-y (PMC9038795; doi:10.1038/s41467-022-29908-y)
Supplement: Supplementary file 9 — Source Data [file 41467_2022_29908_MOESM9_ESM.zip › Source Data/Supplementary Fig. 39.xlsx]

## Sheet: Supplementary Fig. 39
Supplementary Fig. 39
The mean FPKM value of A. elata UDPGT gene families of three replicates in roots, leaves, stems and seeds.
Geneid	root	seed	stem	leaf
AE01G00407 (AeUGT74AG6)	15.56	11.9047	3.26933	2.05533
AE01G01958	8.88233	0.0443333	0.118333	0.437333
AE01G02004	12.7213	0.144333	1.599	6.92133
AE03G00667	2.45633	0.229333	0.539	1.41033
AE03G01530	3.20867	0.059	0.200667	1.226
AE04G00520	11.0867	0	3.598	9.60233
AE04G00721	2.98767	0.457	0.120667	0.0413333
AE06G00127	15.956	10.516	11.149	5.72067
AE06G00609	3.43667	0.988	0.0706667	2.66267
AE06G01231	3.18067	0.665333	0.937667	0.296333
AE06G01564	6.10633	3.24633	0.413667	0.373
AE07G01840	3.565	0.479	0.179333	0.099
AE07G02021	4.52433	3.12533	4.51833	2.37567
AE08G00931	13.586	0.641333	3.79133	2.76433
AE08G01397	14.404	0.675667	5.50933	6.207
AE08G01474	15.1167	0.008	1.39133	2.60433
AE09G02726	1.379	0.019	0.287	0.305667
AE09G02728	3.928	0.350333	0.204333	2.45833
AE10G00276	11.066	0	0.308667	0
AE12G00197	2.39067	2.06667	1.18567	0.981667
