# Supplementary material for: Deletion and tandem duplications of biosynthetic genes drive the diversity of triterpenoids in Aralia elata
Source: Nat Commun. 2022 Apr 25;13:2224. doi: 10.1038/s41467-022-29908-y (PMC9038795; doi:10.1038/s41467-022-29908-y)
Supplement: Supplementary file 9 — Source Data [file 41467_2022_29908_MOESM9_ESM.zip › Source Data/Supplementary Fig. 29.xlsx]

## Sheet: Supplementary Fig. 29
Supplementary Fig. 29
The Ka/Ks results of tandem repeat genes in A. elata and P. notoginseng.
The Ka/Ks results of CYP72A in A. elata and P. notoginseng related to Supplementary Fig. 29a
Seq_1	Seq_2	Ka	Ks	Ka_Ks	EffectiveLen	AverageS-sites	AverageN-sites	cN	cS	pN	pS
AE09G00610.1	AE09G00613.1	0.03830347971226335	0.05862659599774286	0.6533464728830247	1542.0	336.9166666666666	1205.0833333333335	45.0	19.0	0.03734181591867782	0.056393767004699495
AE09G00610.1	Pno09G000252.t1	0.21559410946984417	0.9442000493165885	0.22833520250914102	1539.0	336.4166666666665	1202.5833333333335	225.33333333333337	180.66666666666663	0.18737440232832098	0.5370324498389895
AE09G00610.1	Pno09G000253.t1	0.21443922576244015	0.7695349600554957	0.27866079761597273	1518.0	332.16666666666663	1185.8333333333335	221.16666666666666	159.83333333333334	0.18650737877723117	0.4811841445057703
AE09G00610.1	Glyma.03G226800.1	0.28812821633380925	1.7847336052353153	0.161440461191865	1542.0	337.83333333333326	1204.1666666666667	288.0833333333333	229.91666666666666	0.23923875432525948	0.6805624074987667
AE09G00610.1	Glyma.15G244250.3	0.2832673612832556	1.9004937189602449	0.1490493541005915	1542.0	339.24999999999983	1202.7500000000002	283.75	234.24999999999997	0.23591768863022236	0.6904937361827563
AE09G00613.1	Pno09G000252.t1	0.20998309931464448	0.9446540324411795	0.22228571741974693	1536.0	335.2499999999999	1200.75	219.91666666666669	180.08333333333331	0.18314942050107574	0.5371613223962218
AE09G00613.1	Pno09G000253.t1	0.20847469800880414	0.8087735125359137	0.257766475753058	1530.0	334.0833333333333	1195.9166666666665	217.66666666666666	165.33333333333334	0.18200822242352452	0.49488650536293344
AE09G00613.1	Glyma.03G226800.1	0.28866407041401004	2.0422598053341923	0.14134542023499969	1539.0	336.66666666666663	1202.3333333333335	288.0833333333333	235.91666666666666	0.23960354865539224	0.7007425742574258
AE09G00613.1	Glyma.15G244250.3	0.2951733881338988	1.6613416100953229	0.17767169999249138	1539.0	338.2499999999999	1200.75	293.0	226.0	0.2440141578180304	0.6681448632668147
Pno09G000252.t1	Pno09G000253.t1	0.16870089014634856	0.4294233504358892	0.392854487244598	1530.0	334.6666666666666	1195.3333333333335	180.58333333333334	109.41666666666667	0.15107361963190183	0.3269422310756973
Pno09G000252.t1	Glyma.03G226800.1	0.29920691858145587	1.6576661333244334	0.18049890298560864	1539.0	335.5833333333332	1203.4166666666667	296.91666666666663	224.08333333333334	0.24672806592341245	0.6677427365284334
Pno09G000252.t1	Glyma.15G244250.3	0.29105502404722133	1.4859371366254706	0.19587303989736785	1533.0	335.99999999999983	1197.0000000000002	288.75	217.25000000000006	0.24122807017543854	0.6465773809523815
Pno09G000253.t1	Pno09G000253.t1	-0.0	-0.0	NaN	1536.0	336.16666666666663	1199.8333333333335	0.0	0.0	0.0	0.0
Pno09G000253.t1	Glyma.03G226800.1	0.28303067876384924	2.0887584316787535	0.13550187253409432	1536.0	335.25	1200.75	283.0833333333333	235.91666666666669	0.23575543063363175	0.7037037037037037
Pno09G000253.t1	Glyma.15G244250.3	0.283986526223874	1.7885997395105693	0.15877589599872344	1536.0	337.16666666666663	1198.8333333333335	283.4166666666667	229.58333333333337	0.23641039899902683	0.6809194265941673
Glyma.03G226800.1	Glyma.15G244250.3	0.1331735755171659	0.5263013524999414	0.25303673434352564	1554.0	341.08333333333326	1212.9166666666667	148.0	129.0	0.12201992442459635	0.378206694356218
The Ka/Ks results of CSLM in A. elata and P. notoginseng related to Supplementary Fig. 29b
Seq_1	Seq_2	Ka	Ks	Ka_Ks	EffectiveLen	AverageS-sites	AverageN-sites	cN	cS	pN	pS
AE06G00234.1	AE06G00237.1	0.0184672063859537	0.04753341893022678	0.3885099536614711	1269.0	282.25	986.75	18.0	13.0	0.018241702558905497	0.046058458813108945
AE06G00234.1	AE06G00238.1	0.035343452448074665	0.12343372724213797	0.2863354549663884	1266.0	281.16666666666674	984.8333333333333	34.0	32.0	0.034523608055508546	0.11381149970361586
AE06G00234.1	Pno06G014541.t1	0.04534815148083608	0.13465518228767923	0.33677241908115835	1266.0	281.25	984.75	43.33333333333333	34.66666666666667	0.044004400440044	0.12325925925925928
AE06G00234.1	Glyma.04G255400.1	0.3376280146583535	1.5020103604097792	0.2247840784308849	1248.0	277.83333333333337	970.1666666666665	263.75	180.24999999999997	0.2718605050678578	0.6487702459508097
AE06G00234.1	Glyma.06G324300.1	0.3415959049889712	1.5983782739407348	0.2137140566524223	1248.0	278.25000000000006	969.7499999999999	266.08333333333337	183.91666666666663	0.27438343215605404	0.660976340221623
AE06G00237.1	AE06G00238.1	0.03881447656038801	0.13498212941594875	0.28755270589027987	2142.0	489.749999999999	1652.2500000000011	62.5	60.5	0.037827205326070486	0.1235324144971927
AE06G00237.1	Pno06G014541.t1	0.038524800108562095	0.08774888551147339	0.4390346371239653	2151.0	491.0833333333322	1659.9166666666679	62.333333333333336	40.66666666666667	0.03755208594808974	0.08281011369421368
AE06G00237.1	Glyma.04G255400.1	0.35520938024551596	1.7710651743820978	0.20056256843819653	2058.0	471.08333333333246	1586.9166666666674	449.00000000000006	320.0	0.2829386126135587	0.6792853352202383
AE06G00237.1	Glyma.06G324300.1	0.3637483063574378	1.9101369868634568	0.1904304816141649	2067.0	474.499999999999	1592.500000000001	459.0	328.0	0.28822605965463094	0.6912539515279256
AE06G00238.1	Pno06G014541.t1	0.04846950389776635	0.1605345071287339	0.30192576514965885	2139.0	487.8333333333322	1651.1666666666679	77.5	70.5	0.04693650953870997	0.14451656986675812
AE06G00238.1	Glyma.04G255400.1	0.3587999881489811	1.9911042649375637	0.18020150650434785	2064.0	469.3333333333326	1594.6666666666674	454.75000000000006	327.25	0.2851693143812708	0.6972656250000011
AE06G00238.1	Glyma.06G324300.1	0.3619237586429509	2.175872660795132	0.16633499062885998	2070.0	473.5833333333324	1596.4166666666674	458.3333333333333	335.6666666666667	0.2871013206660749	0.7087805736406841
Pno06G014541.t1	Glyma.04G255400.1	0.3627606409148915	1.909545804706016	0.1899722122511433	2067.0	471.999999999999	1595.000000000001	458.75000000000006	326.24999999999994	0.28761755485893403	0.6912076271186455
Pno06G014541.t1	Glyma.06G324300.1	0.3715868890512062	1.8638113703666668	0.19936936481834214	2076.0	475.7499999999989	1600.2500000000011	468.91666666666674	327.0833333333333	0.29302713117742	0.6875109476265561
The Ka/Ks results of UGT73 in A. elata and P. notoginseng related to Supplementary Fig. 29c
Seq_1	Seq_2	Ka	Ks	Ka_Ks	EffectiveLen	AverageS-sites	AverageN-sites	cN	cS	pN	pS	Note
AE09G01543.1	AE09G01544.1	0.07536448042767584	0.12460058028897716	0.604848550888675	1479.0	323.7499999999999	1155.25	82.83333333333333	37.166666666666664	0.07170165187910264	0.11480051480051483
AE09G01543.1	AE09G01562.1	0.09872154424517061	0.23211620811384093	0.42531086065628315	1437.0	318.08333333333326	1118.9166666666667	103.5	63.5	0.09250018619200119	0.19963321980613052
AE09G01543.1	AE09G01563.1	0.09872154424517061	0.236412675287884	0.4175814351957043	1437.0	318.08333333333326	1118.9166666666667	103.5	64.5	0.09250018619200119	0.2027770500392979
AE09G01543.1	AE09G03873.1	0.09972580478507559	0.23225884065232794	0.4293735579880758	1437.0	317.9166666666666	1119.0833333333335	104.5	63.5	0.09337999851068582	0.19973787680209704
AE09G01543.1	Pno14G001424.t1	0.11258881222448991	0.2493518958668871	0.4515257918255164	1458.0	321.33333333333326	1136.6666666666667	118.83333333333333	68.16666666666667	0.10454545454545454	0.21213692946058096
AE09G01543.1	Glyma.02G105000.1	0.450027647349742	2.791514884962185	0.16121269844342537	1434.0	317.0	1117.0	378.0	232.00000000000003	0.3384064458370636	0.7318611987381705
AE09G01543.1	Glyma.02G104600.1	0.4656229857701579	NaN	NaN	1410.0	314.7500000000001	1095.25	379.9166666666667	246.08333333333337	0.3468766643840828	0.7818374371194068	High Sequence Divergence Value (pS>=0.75)
AE09G01544.1	AE09G01562.1	0.06149648327906822	0.12593171095283345	0.4883319921072235	1437.0	319.16666666666663	1117.8333333333335	66.0	37.0	0.05904279111376173	0.11592689295039166
AE09G01544.1	AE09G01563.1	0.06149648327906822	0.12964688882832898	0.474338287905222	1437.0	319.16666666666663	1117.8333333333335	66.0	38.0	0.05904279111376173	0.11906005221932116
AE09G01544.1	AE09G03873.1	0.06245843209503601	0.12600335579584693	0.49568864019964964	1437.0	319.0	1118.0	67.0	37.0	0.05992844364937388	0.11598746081504702
AE09G01544.1	Pno14G001424.t1	0.0760202483172473	0.15372744616760342	0.49451318038787423	1458.0	323.75	1134.25	82.0	45.0	0.07229446770994048	0.138996138996139
AE09G01544.1	Glyma.02G105000.1	0.46550300220175805	3.5963207614086485	0.12943867721616256	1434.0	319.08333333333337	1114.9166666666665	386.66666666666674	237.33333333333337	0.34681216832349215	0.7437973361190912
AE09G01544.1	Glyma.02G104600.1	0.4809682297253627	NaN	NaN	1404.0	313.7500000000001	1090.2499999999998	387.08333333333337	245.91666666666669	0.3550408927615991	0.7837981407702521	High Sequence Divergence Value (pS>=0.75)
AE09G01562.1	AE09G01563.1	-0.0	0.003110424364834693	-0.0	1440.0	322.1666666666665	1117.8333333333335	0.0	1.0	0.0	0.003103983445421626
AE09G01562.1	AE09G03873.1	8.949881730315652E-4	-0.0	-Infinity	1440.0	321.99999999999983	1118.0000000000002	1.0	0.0	8.944543828264756E-4	0.0
AE09G01562.1	Pno14G001424.t1	0.035775660059566956	0.0651167959941864	0.5494075608812354	1437.0	320.6666666666665	1116.3333333333335	39.0	20.0	0.034935801731860255	0.0623700623700624
AE09G01562.1	Glyma.02G105000.1	0.47355221214437926	2.6479899875254644	0.17883459317265463	1419.0	317.7499999999999	1101.2500000000002	386.6666666666668	231.33333333333337	0.3511161558834658	0.728035667453449
AE09G01562.1	Glyma.02G104600.1	0.47995377239782405	NaN	NaN	1398.0	314.33333333333337	1083.6666666666667	384.16666666666674	242.83333333333337	0.3545063057520763	0.7725344644750796	High Sequence Divergence Value (pS>=0.75)
AE09G01563.1	AE09G03873.1	8.949881730315652E-4	0.003112037660108608	0.2875891203065745	1440.0	321.99999999999983	1118.0000000000002	1.0	1.0	8.944543828264756E-4	0.0031055900621118028
AE09G01563.1	Pno14G001424.t1	0.035775660059566956	0.06852589277294238	0.522075066983922	1437.0	320.6666666666665	1116.3333333333335	39.0	21.0	0.034935801731860255	0.06548856548856552
AE09G01563.1	Glyma.02G105000.1	0.47355221214437926	2.6479899875254644	0.17883459317265463	1419.0	317.7499999999999	1101.2500000000002	386.6666666666668	231.33333333333337	0.3511161558834658	0.728035667453449
AE09G01563.1	Glyma.02G104600.1	0.47995377239782405	NaN	NaN	1398.0	314.33333333333337	1083.6666666666667	384.16666666666674	242.83333333333337	0.3545063057520763	0.7725344644750796	High Sequence Divergence Value (pS>=0.75)
AE09G03873.1	Pno14G001424.t1	0.03671018719973422	0.06515217239318216	0.5634530031968014	1437.0	320.4999999999999	1116.5000000000002	40.0	20.0	0.03582624272279444	0.06240249609984402
AE09G03873.1	Glyma.02G105000.1	0.4743062499745847	2.608343349456516	0.18184195346575555	1419.0	317.5833333333332	1101.416666666667	387.1666666666668	230.83333333333337	0.3515169857002346	0.7268433482025719
AE09G03873.1	Glyma.02G104600.1	0.4807256316841413	NaN	NaN	1398.0	314.16666666666663	1083.8333333333335	384.66666666666674	242.33333333333337	0.3549131170229125	0.7713527851458888	High Sequence Divergence Value (pS>=0.75)
Pno14G001424.t1	Glyma.02G105000.1	0.4660907279397899	2.430771472132007	0.1917460087397628	1425.0	319.4999999999999	1105.5	383.75000000000006	230.25000000000003	0.34712799638172775	0.7206572769953055
Pno14G001424.t1	Glyma.02G104600.1	0.4773837241110419	NaN	NaN	1401.0	314.58333333333337	1086.4166666666665	383.66666666666674	246.33333333333337	0.3531487305361664	0.783046357615894	High Sequence Divergence Value (pS>=0.75)
Glyma.02G105000.1	Glyma.02G104600.1	0.265062966146156	2.2034854402648185	0.12029258796205174	1413.0	317.25000000000006	1095.75	244.66666666666669	225.33333333333331	0.2232869419727736	0.7102705542421852
The Ka/Ks results of UGT73 in A. elata and P. notoginseng related to Supplementary Fig. 29d
Seq_1	Seq_2	Ka	Ks	Ka_Ks	EffectiveLen	AverageS-sites	AverageN-sites	cN	cS	pN	pS	Note
AE09G02726.1	Glyma.02G105300.3	0.494948663991631	NaN	NaN	1437.0	313.5	1123.5	407.0833333333333	252.91666666666666	0.36233496513870345	0.8067517278043593	High Sequence Divergence Value (pS>=0.75)
AE09G02726.1	Glyma.02G104300.1	0.5365979221483308	NaN	NaN	1368.0	300.66666666666674	1067.3333333333333	409.0833333333333	241.91666666666666	0.38327607745159276	0.8046008869179598	High Sequence Divergence Value (pS>=0.75)
AE09G02726.1	Pno09G001407.t1	0.23036316390828337	1.0790010022393142	0.21349670985494654	1455.0	316.83333333333314	1138.166666666667	225.75000000000003	181.25	0.19834529213647675	0.572067332982641
AE09G02726.1	Pno09G001406.t1	0.3798549817703452	1.9250044533634334	0.1973268067544725	1452.0	322.6666666666664	1129.3333333333335	336.58333333333337	223.41666666666669	0.2980371900826446	0.692407024793389
AE09G02726.1	Pno09G001405.t1	0.3877532629853875	1.5041349601443157	0.25779153683668393	1203.0	265.0000000000002	937.9999999999998	284.0000000000001	172.00000000000003	0.3027718550106612	0.6490566037735844
AE09G02726.1	Pno09G001404.t1	0.3685038914466341	1.6549114906585118	0.22267287013639706	1461.0	323.2499999999998	1137.7500000000002	331.2500000000001	215.75000000000003	0.2911448033399253	0.667440061871617
AE09G02726.1	AE09G02727.1	0.3692028854447892	1.637951508913158	0.22540525982345416	1464.0	323.91666666666634	1140.0833333333335	332.41666666666674	215.58333333333334	0.29157225349024196	0.6655518394648836
AE09G02726.1	AE09G02728.1	0.39178663663790003	1.9009657713307315	0.20609873283706626	1461.0	324.74999999999966	1136.2500000000005	346.75000000000006	224.25	0.3051705170517051	0.6905311778291
AE09G02726.1	AE09G02729.1	0.2353366163411651	1.0774191811190215	0.21842623601404743	1455.0	316.7499999999998	1138.2500000000002	229.91666666666666	181.08333333333334	0.20199136100739434	0.5716916600894506
AE09G02726.1	AE09G03871.1	0.3639010500350204	1.7912098605742015	0.20315936063369255	1455.0	321.9999999999998	1133.0000000000002	326.6666666666667	219.33333333333334	0.2883200941453368	0.6811594202898555
AE09G02726.1	AE09G03872.1	0.3757003124052438	1.7901150142664788	0.20987495742511916	1455.0	324.2499999999998	1130.7500000000002	334.1666666666667	220.83333333333334	0.29552656791215265	0.6810588537650994
AE09G02727.1	Glyma.02G105300.3	0.45849267708034247	NaN	NaN	1434.0	319.16666666666663	1114.8333333333333	382.41666666666663	251.5833333333333	0.34302586335775154	0.7882506527415143	High Sequence Divergence Value (pS>=0.75)
AE09G02727.1	Glyma.02G104300.1	0.4969890713116857	NaN	NaN	1377.0	308.58333333333314	1068.4166666666667	388.25	256.75	0.3633881912487325	0.8320280853362144	High Sequence Divergence Value (pS>=0.75)
AE09G02727.1	Pno09G001407.t1	0.38551362064405015	2.1327124191128397	0.18076212113230677	1455.0	322.08333333333303	1132.916666666667	341.50000000000006	227.50000000000003	0.3014343508642883	0.7063389391979309
AE09G02727.1	Pno09G001406.t1	0.3217734740079995	1.4914745846160617	0.21574184188383674	1473.0	333.4166666666663	1139.583333333334	298.16666666666663	215.83333333333331	0.26164533820840935	0.647338165458636
AE09G02727.1	Pno09G001405.t1	0.31229563398026594	1.863679987340995	0.1675693445771415	1206.0	270.6666666666668	935.3333333333333	238.91666666666669	186.08333333333331	0.2554347826086957	0.6874999999999996
AE09G02727.1	Pno09G001404.t1	0.015901655737952203	0.053036643598798304	0.2998239454638585	1476.0	331.9999999999996	1144.0000000000005	18.0	17.0	0.01573426573426573	0.051204819277108495
AE09G02727.1	AE09G02728.1	0.3366900785081585	1.6700518122951635	0.20160457060637121	1470.0	332.41666666666623	1137.583333333334	308.5833333333333	222.41666666666669	0.2712621785949746	0.6690899974931069
AE09G02727.1	AE09G02729.1	0.4037922546407918	2.2680929806454286	0.17803161426207717	1461.0	323.49999999999966	1137.5000000000005	355.16666666666674	230.83333333333337	0.3122344322344322	0.7135497166409076
AE09G02727.1	AE09G03871.1	0.31037966965545105	2.0692475765402456	0.1499963915262386	1458.0	328.83333333333303	1129.166666666667	287.0	230.99999999999997	0.2541697416974169	0.7024835276229099
AE09G02727.1	AE09G03872.1	0.30779389884310904	2.1299711828792085	0.14450613290788553	1458.0	330.41666666666634	1127.5833333333335	284.6666666666667	233.33333333333331	0.25245732022762546	0.7061790668348051
AE09G02728.1	Glyma.02G105300.3	0.5079974361424846	NaN	NaN	1413.0	317.08333333333326	1095.9166666666667	404.4166666666667	239.58333333333331	0.36902136719641093	0.7555847568988174	High Sequence Divergence Value (pS>=0.75)
AE09G02728.1	Glyma.02G104300.1	0.565428018619749	NaN	NaN	1392.0	315.2499999999998	1076.7500000000002	427.5833333333333	250.41666666666666	0.39710548719139377	0.7943431139307433	High Sequence Divergence Value (pS>=0.75)
AE09G02728.1	Pno09G001407.t1	0.39466037839219936	2.981056267386595	0.13238944286623164	1458.0	325.3333333333329	1132.666666666667	347.58333333333337	239.41666666666666	0.3068716892289582	0.7359118852459026
AE09G02728.1	Pno09G001406.t1	0.01053727270013279	0.08857040595991816	0.11897058149311578	1482.0	335.1666666666662	1146.833333333334	12.0	28.0	0.010463595407644232	0.08354052710094492
AE09G02728.1	Pno09G001405.t1	0.3771518806644122	2.208175922845257	0.17079793179632544	1206.0	271.7500000000002	934.2499999999998	276.9166666666667	193.08333333333331	0.2964053162072965	0.7105182459368286
AE09G02728.1	Pno09G001404.t1	0.341051560508559	1.517334546595134	0.2247701808898185	1464.0	331.24999999999955	1132.7500000000005	310.41666666666663	215.58333333333334	0.27403810784962834	0.650817610062894
AE09G02728.1	AE09G02729.1	0.3968071255152067	2.3976935651482565	0.16549534572849844	1461.0	325.4166666666663	1135.5833333333337	349.9166666666667	234.08333333333334	0.3081382549350553	0.7193341869398217
AE09G02728.1	AE09G03871.1	0.3649324536998457	2.8580325405842304	0.1276865985665955	1458.0	330.08333333333303	1127.916666666667	325.91666666666663	242.08333333333337	0.2889545622460287	0.7334006563998998
AE09G02728.1	AE09G03872.1	0.35484503768843834	2.7537196544748124	0.12886026255861335	1458.0	331.99999999999966	1126.0000000000005	318.3333333333333	242.66666666666669	0.282711663706335	0.7309236947791172
AE09G02729.1	Glyma.02G105300.3	0.5048042555788798	2.7287228583526275	0.18499652833327235	1425.0	312.66666666666663	1112.3333333333335	408.6666666666667	228.33333333333334	0.3673958645489961	0.7302771855010662
AE09G02729.1	Glyma.02G104300.1	0.5257188748242735	NaN	NaN	1377.0	306.0	1071.0	404.75	236.24999999999997	0.37791783380018673	0.7720588235294117	High Sequence Divergence Value (pS>=0.75)
AE09G02729.1	Pno09G001407.t1	0.018192121666090653	0.0806476384123141	0.22557537981562145	1461.0	320.4166666666664	1140.5833333333335	20.5	24.5	0.017973259297143274	0.07646293888166457
AE09G02729.1	Pno09G001406.t1	0.4039260706811424	2.231377923193593	0.18102091379618712	1464.0	324.9166666666663	1139.0833333333337	355.75	231.24999999999997	0.3123125320067305	0.7117209540907933
AE09G02729.1	Pno09G001405.t1	0.3859661149985129	1.8272772984455536	0.2112247086563437	1200.0	266.41666666666686	933.583333333333	281.6666666666667	182.33333333333334	0.3017049004730877	0.6843916171410693
AE09G02729.1	Pno09G001404.t1	0.4079456466952317	2.110874212226034	0.19325909821269283	1461.0	323.49999999999966	1137.5000000000005	357.91666666666674	228.08333333333337	0.3146520146520146	0.7050489438433806
AE09G02729.1	AE09G03871.1	0.3824810139207584	1.5737386465136611	0.24303972884447952	1455.0	323.8333333333331	1131.166666666667	338.9166666666667	213.08333333333334	0.2996169146898482	0.6580030880082353
AE09G02729.1	AE09G03872.1	0.371936888977105	1.7176418423964643	0.21653925736821616	1446.0	322.9166666666664	1123.0833333333335	329.33333333333326	217.66666666666666	0.29324033538621347	0.6740645161290327
AE09G03871.1	Glyma.02G105300.3	0.46166537122926743	NaN	NaN	1413.0	315.08333333333337	1097.9166666666665	378.5	242.5	0.34474383301707784	0.7696376619941814	High Sequence Divergence Value (pS>=0.75)
AE09G03871.1	Glyma.02G104300.1	0.5223505308907384	NaN	NaN	1386.0	313.33333333333337	1072.6666666666665	403.58333333333326	253.41666666666669	0.3762430080795525	0.8087765957446809	High Sequence Divergence Value (pS>=0.75)
AE09G03871.1	Pno09G001407.t1	0.3676121769665395	1.630355909984596	0.22547970950098423	1452.0	323.58333333333303	1128.416666666667	327.9166666666667	215.08333333333334	0.29059892179307284	0.664692248261654
AE09G03871.1	Pno09G001406.t1	0.3669246337245726	2.3540228892197357	0.15587131093962872	1461.0	330.083333333333	1130.916666666667	328.16666666666663	236.83333333333334	0.2901775845553016	0.7174955819237574
AE09G03871.1	Pno09G001405.t1	0.05431735808066911	0.14630963824642088	0.37124934988346786	1206.0	270.8333333333335	935.1666666666665	49.0	36.0	0.05239707716984496	0.13292307692307684
AE09G03871.1	Pno09G001404.t1	0.320947183160916	2.0302777723422114	0.15808042994563165	1458.0	328.83333333333303	1129.166666666667	294.83333333333337	230.16666666666666	0.26110701107011064	0.6999493157627984
AE09G03871.1	AE09G03872.1	0.04041840585819883	0.14348897014359793	0.281683015898363	1464.0	333.08333333333314	1130.916666666667	44.5	43.5	0.039348611008768686	0.1305979484613461
AE09G03872.1	Glyma.02G105300.3	0.45877345599751773	NaN	NaN	1416.0	318.41666666666674	1097.5833333333333	376.66666666666663	250.33333333333334	0.3431781945182598	0.7861816278461135	High Sequence Divergence Value (pS>=0.75)
AE09G03872.1	Glyma.02G104300.1	0.501113966328147	NaN	NaN	1386.0	313.75	1072.25	391.91666666666663	254.08333333333331	0.3655086655786119	0.8098273572377157	High Sequence Divergence Value (pS>=0.75)
AE09G03872.1	Pno09G001407.t1	0.37532082493975516	1.6898155211135317	0.2221075734305194	1452.0	325.1666666666664	1126.8333333333335	332.75	218.25	0.295296553764236	0.6711942593541779
AE09G03872.1	Pno09G001406.t1	0.35565370736738877	2.3569103564182945	0.15089827510786705	1461.0	331.9999999999996	1129.0000000000005	319.75	238.25	0.2832152347209919	0.7176204819277117
AE09G03872.1	Pno09G001405.t1	0.022840264243731933	0.05717052404091319	0.39951119264512347	1206.0	272.5000000000001	933.4999999999999	21.0	15.0	0.022495982860203538	0.055045871559633
AE09G03872.1	Pno09G001404.t1	0.3176620933887088	2.165323824413406	0.14670419722314035	1458.0	330.4166666666664	1127.5833333333335	292.0	234.0	0.2589609045894612	0.7081967213114759
Pno09G001404.t1	Glyma.02G105300.3	0.45124819045190273	NaN	NaN	1431.0	318.41666666666663	1112.5833333333333	377.25	251.74999999999997	0.3390757246648191	0.7906307249411149	High Sequence Divergence Value (pS>=0.75)
Pno09G001404.t1	Glyma.02G104300.1	0.4986141397231263	NaN	NaN	1377.0	308.7499999999999	1068.25	389.0833333333333	252.91666666666669	0.3642249785474686	0.8191632928475038	High Sequence Divergence Value (pS>=0.75)
Pno09G001404.t1	Pno09G001407.t1	0.3912196072637797	2.0337564523539795	0.192363056456913	1455.0	322.4166666666664	1132.5833333333335	345.25000000000006	225.75000000000003	0.3048340813773821	0.7001809253036967
Pno09G001404.t1	Pno09G001406.t1	0.3310521784687689	1.4882527560037164	0.2224435178320894	1473.0	331.58333333333286	1141.4166666666672	305.5	214.49999999999997	0.2676498503321894	0.6468962050766532
Pno09G001404.t1	Pno09G001405.t1	0.3236015551026698	1.8180487428988124	0.17799388292895763	1206.0	271.0000000000001	934.9999999999999	245.75	185.25	0.2628342245989305	0.6835793357933576
Pno09G001405.t1	Glyma.02G105300.3	0.4578544933539549	NaN	NaN	1158.0	260.41666666666686	897.5833333333331	307.5833333333333	205.41666666666666	0.3426794169529292	0.7887999999999994	High Sequence Divergence Value (pS>=0.75)
Pno09G001405.t1	Glyma.02G104300.1	0.49540328908858455	NaN	NaN	1173.0	263.7500000000002	909.2499999999998	329.66666666666663	220.33333333333334	0.36256988360370274	0.8353870458135854	High Sequence Divergence Value (pS>=0.75)
Pno09G001405.t1	Pno09G001407.t1	0.379013042369036	1.7835326281842225	0.21250692943862837	1197.0	266.0000000000002	930.9999999999998	277.0	181.0	0.29752953813104194	0.6804511278195483
Pno09G001405.t1	Pno09G001406.t1	0.3777866738531068	2.0543314485916304	0.18389762475383545	1212.0	272.50000000000017	939.4999999999998	278.8333333333333	191.16666666666666	0.29678907220152567	0.7015290519877672
Pno09G001406.t1	Glyma.02G105300.3	0.5073188845656704	7.007406783791864	0.07239752168221478	1416.0	317.2499999999999	1098.75	405.08333333333337	237.91666666666669	0.3686765263557073	0.7499343314946155
Pno09G001406.t1	Glyma.02G104300.1	0.5786786833937491	NaN	NaN	1395.0	314.4999999999998	1080.5000000000002	435.75	249.25	0.40328551596483103	0.7925278219395873	High Sequence Divergence Value (pS>=0.75)
Pno09G001406.t1	Pno09G001407.t1	0.4017838553681432	2.657838954939476	0.15116937563935004	1461.0	324.8333333333329	1136.166666666667	353.4166666666667	236.58333333333331	0.3110605838345313	0.7283222165212938
Pno09G001407.t1	Glyma.02G105300.3	0.5002793449805395	NaN	NaN	1425.0	312.91666666666663	1112.0833333333335	406.00000000000006	236.00000000000003	0.36508055451479954	0.7541944074567245	High Sequence Divergence Value (pS>=0.75)
Pno09G001407.t1	Glyma.02G104300.1	0.5277870989318847	NaN	NaN	1386.0	307.99999999999994	1078.0	408.5	242.49999999999997	0.37894248608534326	0.7873376623376623	High Sequence Divergence Value (pS>=0.75)
Glyma.02G104300.1	Glyma.02G105300.3	0.430436448041434	NaN	NaN	1371.0	306.66666666666686	1064.333333333333	348.5833333333333	234.41666666666666	0.3275133103664266	0.764402173913043	High Sequence Divergence Value (pS>=0.75)
