# Supplementary material for: Deletion and tandem duplications of biosynthetic genes drive the diversity of triterpenoids in Aralia elata
Source: Nat Commun. 2022 Apr 25;13:2224. doi: 10.1038/s41467-022-29908-y (PMC9038795; doi:10.1038/s41467-022-29908-y)
Supplement: Supplementary file 9 — Source Data [file 41467_2022_29908_MOESM9_ESM.zip › Source Data/Figure 1b.xlsx]

## Sheet: Figure 1b
Figure 1b
The raw data of triterpenoid saponins relative content extracted from A. elata, P. ginseng and P. notoginseng by LC-MS.
							P. notoginseng	P. ginseng	A. elata	P. notoginseng	P. ginseng	A. elata
Structure	Name	Formula	Mass	Adduct	Extraction Mass	Retention time	Peak area			Relative content/Internal Standard
Protopanaxitriol type	Internal Standard (Digoxin)	C41H64O14	780.43	-H	779.422	7.738	365612	236961	1.47965e+06
	Ginsenoside Rh1	C36H62O9	638.439	-H	637.432	8.37	102480	3466.76	0	0.280296	0.0146301	0
	Ginsenoside F1	C36H62O9	638.439	-H	637.432	7.45	4094.66	0	0	0.0111995	0	0
	Ginsenoside Rg1	C42H72O14	800.492	-H	799.485	7.667	10068.1	7340.79	0	0.0275376	0.0309789	0
	Ginsenoside Rg2	C42H72O13	784.497	-H	783.49	7.974	102480	0	0	0.280296	0	0
	Ginsenoside Rf	C42H72O14	800.492	-H	799.485	6.77	10068.1	2416.8	0	0.0275376	0.0101991	0
	Ginsenoside Re	C48H82O18	946.55	-H	945.543	8.039	12778.5	36467.4	0	0.0349511	0.153896	0
									Total content	0.661818	0.209705	0
Protopanaxdiol type	Ginsenoside F2	C42H72O13	784.497	-H	783.49	7.974	0	15622	0	0	0.0659265	0
	Ginsenoside Rd	C48H82O18	946.55	-H	945.543	8.04	12778.5	33105.2	0	0.0349511	0.139707	0
	Ginsenoside Rb1	C54H92O23	1108.6	-H	1107.6	7.452	81101.4	43345.1	0	0.221824	0.182921	0
	Ginsenoside Rb2	C53H90O22	1078.59	-H	1077.59	7.6	0	22836.5	0	0	0.0963722	0
	Ginsenoside Rc	C53H90O22	1078.59	-H	1077.59	7.694	1942.15	32598.7	0	0.00531204	0.13757	0
									Total content	0.262087	0.622497	0
Oleanolic acid type	Oleanolic acid-28-O-glucopyranosyl ester	C36H58O8	618.413	+HCOO	617.406	10.9	373.728	0	0	0.0010222	0	0
	Calenduloside E	C36H56O9	632.392	-H	631.385	10.316	11745.6	1488.62	89879.8	0.0321259	0.00628213	0.0607441
	Chikusetsusaponin IVa	C42H66O14	794.445	-H	793.438	8.242	11411.9	2674.06	181019	0.0312132	0.0112848	0.122339
	Zingibroside R1	C42H66O14	794.445	-H	793.438	9.248	4290.35	25193.6	13334.8	0.0117347	0.10632	0.00901213
	Ginsenoside Ro	C48H76O19	956.498	-H	955.491	7.787	0	10426.7	47021.1	0	0.0440016	0.0317786
	Araloside C	C53H84O23	1088.54	-H	1087.53	7.73	0	0	383774	0	0	0.259369
	Araloside A	C47H74O18	926.488	-H	925.48	8	0	0	247178	0	0	0.167052
									Total content	0.076096	0.167888	0.650295
Hederagenin type	Hederagenin-28-O-glucuronopyranoside	C36H58O9	634.408	+HCOO	679.405	9.113	0	0	23628.9	0.00185827	0	0.0159693
	3-O-glucuronopyranosyl hederagenin-28-O-glucuronopyranoside	C42H66O15	810.44	-H	809.433	8.118	0	0	8165.64	0.00221391	0	0.00551864
									Total content	0.00407218	0	0.0214879
Echinocystic acid type	3-O-glucuronopyranoside echinocystic acid	C36H56O10	648.387	-H	647.38	9.13	0	0	14775.5	0	0	0.00998583
	Acanthopanaxoside E	C42H66O14	810.44	-H	809.433	8.48	0	0	27140	2.3194e-05	0	0.0183422
									Total content	2.3194e-05	0	0.028328
16-OH-Hederagenin type	Elatoside G	C36H56O11	664.382	-H	663.375	8.385	0	0	257471	0	0	0.174009
	16-OH-hederagenin-28-O-glucuronopyranoside	C36H58O10	650.403	+HCOO	695.4	8.424	0	0	24511.8	0	0	0.0165659
	3-O-glucuronopyranosyl-16-OH-hederagenin-28-O-glucuronopyranoside	C42H66O16	826.435	-H	825.428	7.926	0	0	161747	0	0	0.109314
									Total content	0	0	0.299889
		A. elata	P. ginseng	P. notoginseng
	Protopanaxdiol type	0	0.622497	0.262087
	Protopanaxitriol type	0	0.209705	0.661818
	Oleanolic acid type	0.650295	0.167888	0.076096
	Hederagenin type	0.0214879	0	0
	Echinocystic acid type	0.028328	0	0
	16-OH-Hederagenin type	0.299889	0	0
