# Supplementary material for: Deletion and tandem duplications of biosynthetic genes drive the diversity of triterpenoids in Aralia elata
Source: Nat Commun. 2022 Apr 25;13:2224. doi: 10.1038/s41467-022-29908-y (PMC9038795; doi:10.1038/s41467-022-29908-y)
Supplement: Supplementary file 9 — Source Data [file 41467_2022_29908_MOESM9_ESM.zip › Source Data/Supplementary Fig. 44.xlsx]

## Sheet: Supplementary Fig. 44
Supplementary Fig. 44
Ks analysis of divergence time of the gene pairs involved in araloside biosynthesis.
Seq_1	Seq_2	Ka	Ks	Ka_Ks	EffectiveLen	AverageS-sites	AverageN-sites	cN	cS	pN	pS
AE09G00610.1	AE09G00613.1	0.03830347971226335	0.05862659599774286	0.6533464728830247	1542.0	336.9166666666666	1205.0833333333335	45.0	19.0	0.03734181591867782	0.056393767004699495
AE09G00613.1	Pno09G000252.t1	0.20998309931464448	0.9446540324411795	0.22228571741974693	1536.0	335.2499999999999	1200.75	219.91666666666669	180.08333333333331	0.18314942050107574	0.5371613223962218
AE06G00234.1	AE06G00237.1	0.0184672063859537	0.04753341893022678	0.3885099536614711	1269.0	282.25	986.75	18.0	13.0	0.018241702558905497	0.046058458813108945
AE06G00237.1	AE06G00238.1	0.03881447656038801	0.13498212941594875	0.28755270589027987	2142.0	489.749999999999	1652.2500000000011	62.5	60.5	0.037827205326070486	0.1235324144971927
AE06G00238.1	Pno06G014541.t1	0.04846950389776635	0.1605345071287339	0.30192576514965885	2139.0	487.8333333333322	1651.1666666666679	77.5	70.5	0.04693650953870997	0.14451656986675812
AE09G03873.1	Pno14G001424.t1	0.03671018719973422	0.06515217239318216	0.5634530031968014	1437.0	320.4999999999999	1116.5000000000002	40.0	20.0	0.03582624272279444	0.06240249609984402
AE09G01544.1	Pno14G001424.t1	0.0760202483172473	0.15372744616760342	0.49451318038787423	1458.0	323.75	1134.25	82.0	45.0	0.07229446770994048	0.138996138996139
AE09G01543.1	AE09G01544.1	0.07536448042767584	0.12460058028897716	0.604848550888675	1479.0	323.7499999999999	1155.25	82.83333333333333	37.166666666666664	0.07170165187910264	0.11480051480051483
AE09G03872.1	Pno09G001405.t1	0.022840264243731933	0.05717052404091319	0.39951119264512347	1206.0	272.5000000000001	933.4999999999999	21.0	15.0	0.022495982860203538	0.055045871559633
AE09G03871.1	AE09G03872.1	0.04041840585819883	0.14348897014359793	0.281683015898363	1464.0	333.08333333333314	1130.916666666667	44.5	43.5	0.039348611008768686	0.1305979484613461
AE09G02727.1	Pno09G001404.t1	0.015901655737952203	0.053036643598798304	0.2998239454638585	1476.0	331.9999999999996	1144.0000000000005	18.0	17.0	0.01573426573426573	0.051204819277108495
AE09G02728.1	Pno09G001406.t1	0.01053727270013279	0.08857040595991816	0.11897058149311578	1482.0	335.1666666666662	1146.833333333334	12.0	28.0	0.010463595407644232	0.08354052710094492
AE09G02726.1	Pno09G001407.t1	0.23036316390828337	1.0790010022393142	0.21349670985494654	1455.0	316.83333333333314	1138.166666666667	225.75000000000003	181.25	0.19834529213647675	0.572067332982641
AE09G02729.1	Pno09G001407.t1	0.018192121666090653	0.0806476384123141	0.22557537981562145	1461.0	320.4166666666664	1140.5833333333335	20.5	24.5	0.017973259297143274	0.07646293888166457
