# Supplementary material for: Deletion and tandem duplications of biosynthetic genes drive the diversity of triterpenoids in Aralia elata
Source: Nat Commun. 2022 Apr 25;13:2224. doi: 10.1038/s41467-022-29908-y (PMC9038795; doi:10.1038/s41467-022-29908-y)
Supplement: Supplementary file 9 — Source Data [file 41467_2022_29908_MOESM9_ESM.zip › Source Data/Figure 3b.xlsx]

## Sheet: Figure 3b
Figure 3b
The raw FPKM value of A. elata, P. ginseng and P.notoginseng OSC gene family in roots, stems and leaves in Figure 3b .
Species	Geneid	root	stem	leaf
P. ginseng	Pg_S0361.30	0.701333	2.071	2.744
P. ginseng	Pg_S2492.7	1.098	0.346	0.573667
P. ginseng	Pg_S0888.6	0.288333	15.809	0.868
P. ginseng	Pg_S2939.4	1.264	0.231	0.468
P. ginseng	Pg_S2801.2	0	1.041	0.399
P. ginseng	Pg_S4815.4	0.131667	0.578	0.0873333
P. ginseng	Pg_S0034.2	0.0356667	0	0
P. ginseng	Pg_S0034.9	0	0	0
P. ginseng	Pg_S4166.7	0	0	0.008
P. ginseng	Pg_S3586.1	0.692333	0.813	2.262
P. ginseng	Pg_S3318.3	5.43267	34.922	132.383
P. ginseng	Pg_S3517.9	2.26	10.159	43.0783
P. notoginseng	Pno08G001546	1.208	1.312	2.49
P. notoginseng	Pno02G009037	0.33	0.249	0.14
P. notoginseng	Pno361G000002	1.015	0.137	0.469
P. notoginseng	Pno13G000975	0	0	0
P. notoginseng	Pno04G005540	0.031	0.023	0.042
P. notoginseng	Pno02G004469	1.53	0	0
P. notoginseng	Pno10G001491	0.032	0	0
P. notoginseng	Pno03G004888	4.852	1.351	7.545
P. notoginseng	Pno03G004893	15.081	4.969	29.508
A. elata	AE11G00256	2.15067	0.657667	0.406333
A. elata	AE05G00216 (AeBAS1)	3.96933	11.576	95.539
A. elata	AE12G01552	0.0166667	0.005	0.215
A. elata	AE04G00581 (AeBAS2)	4.04133	0.803333	0.02
A. elata	AE02G03006	0.112333	0.029	0.141
A. elata	AE10G00915 (AeAS3)	0.0206667	0.005	0.037
